# Supplementary material for: Incorporating WGCNA and Machine Learning to Identify ADAP2 as a Critical Efferocytosis-Related Gene in Sepsis
Source: Pathogens. 2026 Jun 1;15(6):596. doi: 10.3390/pathogens15060596 (PMC13304750; doi:10.3390/pathogens15060596)
Supplement: Supplementary file 1 [file pathogens-15-00596-s001.zip]

Archive with 13 entries (12 files):
- R_script/
- R_script/Code_S10_Clinical_Correlation_ROC.R
- R_script/Code_S1_Bulk_RNAseq_Analysis.R
- R_script/Code_S2_WGCNA_Coexpression_Sensitivity analysis.R
- R_script/Code_S3_Machine_Learning_Pipeline.R
- R_script/Code_S4_scRNAseq_Integration.R
- R_script/Code_S5_Cellular_Communication.R
- R_script/Code_S6_Pseudotime_Trajectory_Slingshot.R
- R_script/Code_S7_Virtual_Knockout_scTenifold.R
- R_script/Code_S8_qPCR_Human_PBMC.R
- R_script/Code_S9_qPCR_Murine_CLP.R
- Supplementary Figures.pdf
- Supplementary Tables.pdf
