# Supplementary material for: Incorporating WGCNA and Machine Learning to Identify ADAP2 as a Critical Efferocytosis-Related Gene in Sepsis
Source: Pathogens. 2026 Jun 1;15(6):596. doi: 10.3390/pathogens15060596 (PMC13304750; doi:10.3390/pathogens15060596)
Supplement: Supplementary file 1 [file pathogens-15-00596-s001.zip › R_script/Code_S10_Clinical_Correlation_ROC.R]

# ==============================================================================
# ADAP2 临床相关性分析与预后价值评估
# ==============================================================================

# 加载依赖包
library(tidyverse)
library(corrplot)
library(survival)
library(survminer)
library(pROC)

# 1. 读取整合后的数据
# 假设 relative_expression 已与其他临床指标合并
clinical_data <- read.csv("clinical.csv", stringsAsFactors = FALSE)

# ==============================================================================
# 第一部分：Spearman 相关性分析 (ADAP2 vs 临床指标)
# ==============================================================================

# 定义需要进行相关性分析的连续变量列名 (请根据实际数据修改列名)
# 示例：包括 ADAP2表达量、SOFA评分、APACHE II评分、白细胞、中性粒细胞等
cor_vars <- c("ADAP2", "SOFA", "WBC", "PCT")


# 提取所需数据并剔除缺失值
data_cor <- clinical_data %>% 
  select(all_of(cor_vars)) %>%
  drop_na()

# 计算 Spearman 相关系数矩阵和 P 值矩阵
cor_matrix <- cor(data_cor, method = "spearman")
p_matrix <- cor.mtest(data_cor, conf.level = 0.95, method = "spearman")$p

# 绘制学术级相关性热图
pdf("ADAP2_Clinical_Correlation.pdf", width = 7, height = 7)
corrplot(cor_matrix, 
         method = "circle", 
         type = "upper", 
         p.mat = p_matrix, 
         sig.level = c(0.001, 0.01, 0.05), 
         pch.cex = 1.2, 
         insig = "label_sig", 
         col = colorRampPalette(c("#0a95a6", "white", "#990000"))(200),
         tl.col = "black", 
         tl.srt = 45,
         title = "Spearman Correlation Analysis",
         mar = c(0, 0, 2, 0))
dev.off()

# ==============================================================================
# 第二部分：Kaplan-Meier 生存分析 (Log-rank HR 计算与 X轴转换)
# ==============================================================================
# 假设临床数据包含以下两列：
# time_days: 生存时间 (单位：天)
# status: 生存状态 (0 = 存活, 1 = 死亡)

# 使用 surv_cutpoint 计算 ADAP2 的最佳截断值进行二分类
res.cut <- surv_cutpoint(clinical_data, time = "time_days", event = "status", variables = "ADAP2")
optimal_cut <- res.cut$ADAP2$estimate

# 根据截断值分组
surv_data <- clinical_data %>%
  mutate(ADAP2_Group = ifelse(ADAP2 >= optimal_cut, "High", "Low")) %>%
  drop_na(time_days, status, ADAP2_Group)

surv_data$ADAP2_Group <- factor(surv_data$ADAP2_Group, levels = c("Low", "High"))

# 拟合生存模型
fit <- survfit(Surv(time_days, status) ~ ADAP2_Group, data = surv_data)

# 核心步骤：严格使用 Log-rank 检验计算 HR 与 95% CI (避免 Cox 模型假设限制)
sdiff <- survdiff(Surv(time_days, status) ~ ADAP2_Group, data = surv_data)
O <- sdiff$obs
E <- sdiff$exp
hr_logrank <- (O[2]/E[2]) / (O[1]/E[1])
se_logrank <- sqrt(1/E[1] + 1/E[2])
ci_lower <- exp(log(hr_logrank) - 1.96 * se_logrank)
ci_upper <- exp(log(hr_logrank) + 1.96 * se_logrank)
p_value_logrank <- 1 - pchisq(sdiff$chisq, length(sdiff$n) - 1)

# 生成严谨的统计学注释字符串
stat_label <- sprintf("Log-rank P = %.3f\nLog-rank HR = %.2f (95%% CI: %.2f-%.2f)", 
                      p_value_logrank, hr_logrank, ci_lower, ci_upper)

# 绘制 KM 曲线 (X轴按 7 比例由天转换为周)
p_surv <- ggsurvplot(
  fit, 
  data = surv_data,
  pval = FALSE, # 禁用默认 P 值，使用自定义 Log-rank 注释
  conf.int = FALSE,
  risk.table = TRUE,
  xscale = 7,                  # 【核心修改】：X轴比例转换（将天数除以7转换为周）
  break.time.by = 7,           # 【核心修改】：设定刻度间距为 7 天（即每 1 周一个刻度）
  xlab = "Time (Weeks)",       # 【核心修改】：标签改为周
  ylab = "Survival Probability",
  palette = c("#0a95a6", "#990000"),
  legend.title = "ADAP2 Expression",
  legend.labs = c("Low", "High"),
  risk.table.y.text = FALSE,
  ggtheme = theme_classic(base_size = 14)
)

# 将自定义 Log-rank 注释添加到图中
# 提示：annotate 的 x 坐标使用的是底层的原始数据尺度（也就是天）。
# 35天的 0.6 大约是 21 天（第3周），通常放在这里比较不会和早期的下降曲线重叠。
p_surv$plot <- p_surv$plot + 
  annotate("text", x = max(surv_data$time_days) * 0.6, y = 0.85, 
           label = stat_label, hjust = 0, size = 4.5)

# 调整风险表 X 轴以匹配显示
p_surv$table <- p_surv$table + theme(axis.text.x = element_blank(), axis.title.x = element_blank())

# 打印图表查看效果
print(p_surv)

# 保存图表
pdf("ADAP2_Kaplan_Meier_Curve.pdf", width = 6, height = 6, onefile = FALSE)
print(p_surv)
dev.off()

# ==============================================================================
# 第三部分：ROC 曲线分析 (28天死亡率预测)
# ==============================================================================
# 假设临床数据包含：mortality_28d (0 = 存活, 1 = 死亡)

roc_data <- clinical_data %>% drop_na(mortality_28d, ADAP2)

# 构建 ROC 对象
roc_obj <- roc(roc_data$mortality_28d, roc_data$ADAP2, 
               ci = TRUE, plot = FALSE)

# 提取 AUC 及其 95% 置信区间
auc_val <- roc_obj$auc
ci_val <- roc_obj$ci
auc_label <- sprintf("AUC = %.3f\n95%% CI: %.3f-%.3f", auc_val, ci_val[1], ci_val[3])

# 绘制 ROC 曲线
p_roc <- ggroc(roc_obj, color = "#4DBBD5", linewidth = 1.2, legacy.axes = TRUE) +
  geom_abline(intercept = 0, slope = 1, linetype = "dashed", color = "grey50") +
  theme_classic(base_size = 14) +
  labs(
    title = "ROC Curve for 28-Day Mortality",
    x = "1 - Specificity (False Positive Rate)",
    y = "Sensitivity (True Positive Rate)"
  ) +
  annotate("text", x = 0.6, y = 0.2, label = auc_label, size = 5, hjust = 0) +
  theme(
    plot.title = element_text(hjust = 0.5, face = "bold"),
    axis.text = element_text(color = "black")
  )
p_roc
# 保存图表
ggsave("ADAP2_ROC_Curve.pdf", plot = p_roc, width = 5.5, height = 5.5, dpi = 300)

# 输出统计分析汇总
cat("\n=== 预后分析结果汇总 ===\n")
cat(stat_label, "\n")
cat(sprintf("Optimal Cutoff value: %.3f\n", optimal_cut))
cat(sprintf("ROC %s\n", auc_label))
