# Supplementary material for: Incorporating WGCNA and Machine Learning to Identify ADAP2 as a Critical Efferocytosis-Related Gene in Sepsis
Source: Pathogens. 2026 Jun 1;15(6):596. doi: 10.3390/pathogens15060596 (PMC13304750; doi:10.3390/pathogens15060596)
Supplement: Supplementary file 1 [file pathogens-15-00596-s001.zip › R_script/Code_S1_Bulk_RNAseq_Analysis.R]

# 包安装 ---------------------------------------------------------------------
# 1. 设置CRAN镜像（可选，加速下载）
options(repos = c(CRAN = "https://mirrors.tuna.tsinghua.edu.cn/CRAN/"))


# 2. 安装CRAN包
cran_packages <- c(
  # 数据清洗
  "tidyverse",    # 包含dplyr/tidyr/ggplot2等
  "openxlsx",
  "data.table",   # 高效数据处理
  "janitor",      # 数据清洗工具
  # 可视化
  "ggpubr",       # 出版级图形
  "ggrepel",      # 智能标签
  "patchwork",    # 图形拼贴
  "RColorBrewer", # 颜色调色板
  "viridis",      # 科学配色
  "pheatmap",     # 热图绘制
  # 其他工具
  "devtools"      # 安装GitHub包
)
install.packages(cran_packages)

# 3. 安装Bioconductor包
if (!require("BiocManager", quietly = TRUE))
  install.packages("BiocManager")

bioc_packages <- c(
  # RNA-Seq分析
  "DESeq2",        # 差异表达分析
  "edgeR",         # 差异表达分析
  "limma",         # 线性模型分析
  "DEGreport",     # 差异表达报告
  # 单细胞分析
  "Seurat",        # 单细胞分析框架
  "SingleCellExperiment", # 单细胞数据结构
  "scater",        # 单细胞可视化
  "scran",         # 单细胞分析
  "scuttle",       # 单细胞工具
  # 注释工具
  "AnnotationDbi", # 数据库接口
  "org.Hs.eg.db",  # 人类基因注释
  # 功能分析
  "clusterProfiler", # 富集分析
  "GSEABase",      # 基因集分析
  # 可视化
  "ComplexHeatmap" # 高级热图
)
BiocManager::install(bioc_packages)

# 4. 安装GitHub包
github_packages <- c(
  "sqjin/CellChat" # 细胞通讯分析
)
remotes::install_github(github_packages)

# 5. 验证安装
all_packages <- c(cran_packages, bioc_packages, github_packages)
lapply(all_packages, function(pkg) {
  if (!require(pkg, character.only = TRUE)) 
    warning(paste("Package", pkg, "failed to install!"))
})

# ----------- 使用pacman包（更简洁）-----------

library(pacman)
    pacman::p_load(
      # 数据处理
      tidyverse, data.table,openxlsx,
      # 单细胞分析
      # RNA-Seq分析
      DESeq2,  limma,
      # 可视化
      ggpubr,ComplexHeatmap,RColorBrewer,ggrepel,ggVolcano,
      install = FALSE  # 设为TRUE可自动安装缺失包
    )
#设置随机数
set.seed(100)
    # # 设置科学计数法阈值
    # options(scipen = 999)
    # message("\n\U0001F50D 已禁用科学计数法（scipen=999）")


# 差异基因GSE205672 --------------------------------------------------------------------
rt <- read.xlsx("./GSE205672_FPKM.xlsx",sheet = 1)
rt[1:3,1:3]
row.names(rt) <- rt[,2]
rt <- rt[,3:462]
rt <- as.matrix(rt) 
#计算行平均值，按降序排列
index=order(rowMeans(rt),decreasing = T)
#调整表达谱的基因顺序
rt_ordered=rt[index,]
#对于有重复的基因，保留第一次出现的那个，即行平均值大的那个
keep=!duplicated(rownames(rt_ordered))
#得到最后处理之后的表达谱矩阵
rt_ordered=rt_ordered[keep,]
# 去除表达值全为 0 的行
rt_ordered <- rt_ordered[rowSums(rt_ordered != 0) > 0, ]
#log转换
rt_ordered <- log2(rt_ordered+1)
range(rt_ordered)
#differential
list <- c(rep("Sepses", 161), rep("Control",299)) %>% factor(., levels = c("Sepses", "Control"), ordered = F)
list <- model.matrix(~factor(list)+0)  #把group设置成一个model matrix
colnames(list) <- c("Sepses", "Control")

fit<-lmFit(rt_ordered,list)
df.matrix <- makeContrasts(Sepses - Control , levels = list)
fit2 <- contrasts.fit(fit, df.matrix)
fit2 <-eBayes(fit2)
tempOutput <- topTable(fit2,n = Inf, adjust = "fdr") %>% mutate(regulate=case_when(
  logFC >= 1 & adj.P.Val < 0.05 ~ "up",
  logFC <= -1 & adj.P.Val < 0.05 ~ "down",
  TRUE ~ "normal"
))
head(tempOutput)
table(tempOutput$regulate)
write.table(tempOutput,file="GSE205672_FPKM_limma_degs.tsv",sep = "\t",quote = F)

#write table 
diffLab<-tempOutput[with(tempOutput,((logFC>1|logFC<(-1))&adj.P.Val<0.05)),] 
write.xlsx(diffLab,file = "GSE205672_FPKM_limma_degs_1logFC_p.xlsx",rowNames = T)

#MONO
rt <- read.xlsx("./GSE205672_FPKM.xlsx",sheet = 1)
rt <- rt %>% select(contains("MONO"))  

# volcanno ---------------------------------------------------------------
#ggplot2
p <- ggplot(tempOutput, aes(logFC, -log10(adj.P.Val))) +
  geom_point(aes(color = regulate),
             size = 2, 
             alpha = 1) +
  geom_hline(yintercept = -log10(0.05), linetype = "dashed", linewidth = 0.6, color = 'black') +
  geom_vline(xintercept = c(-1, 1), linetype = "dashed", linewidth = 0.6, color = 'black') +  # 注意这里补了 color =
  theme_bw(base_size = 16) +
  scale_color_manual(values = c("#06B8BE", "#A4A4A4", "#EF4F0A")) +
  theme(panel.grid = element_blank(),
        legend.text = element_text(size = 14),
        legend.title = element_text(size = 18),
        legend.position = c(0.12, 0.84)) +  # 旧版语法：直接传坐标
  xlab("Log2FC") +
  ylab("-Log10adj.P.Val")
p
ggsave("./GSE205672_degs.pdf",plot = p,width = 6,height = 7)


# 富集分析
pacman::p_load(clusterProfiler,org.Hs.eg.db,ggplot2)
id <- tempOutput %>%
  filter(regulate%in% c("up", "down"))
id <- rownames(id)
id <- mapIds(org.Hs.eg.db, keys = id, keytype = "SYMBOL", column="ENTREZID")
eG <- enrichGO(gene = id, #需要分析的基因的EntrezID
               OrgDb = org.Hs.eg.db, #人基因数据库
               pvalueCutoff =0.05, #设置pvalue界值
               qvalueCutoff = 0.2, #设置qvalue界值(FDR校正后的p值）
               ont="all", #选择功能富集的类型，可选BP、MF、CC，这里选择all。
               readable =T)
eG <- eG@result
eG <- separate(data=eG, col=GeneRatio,into = c("GR1", "GR2"), sep = "/") #劈分GeneRatio为2列（GR1、GR2）
eG <- separate(data=eG, col=BgRatio, into = c("BR1", "BR2"), sep = "/") #劈分BgRatio为2列（BR1、BR2）
eG <- mutate(eG, enrichment_factor = (as.numeric(GR1)/as.numeric(GR2))/(as.numeric(BR1)/as.numeric(BR2))) #计算Enrichment Factor
write.xlsx(eG,file = "./GSE205672_degs_GO.xlsx")
#BP\MF\CC各取排名前10的term
eGoBP <- eG %>%
  filter(ONTOLOGY=="BP") %>%
  filter(row_number() >= 1,row_number() <= 10)
eGoCC <- eG %>%
  filter(ONTOLOGY=="CC") %>%
  filter(row_number() >= 1,row_number() <= 10)
eGoMF <- eG %>%
  filter(ONTOLOGY=="MF") %>%
  filter(row_number() >= 1,row_number() <= 10)
eGo10 <- rbind(eGoBP,eGoMF,eGoCC)
#绘图  low="#a5a6ff",high = "#ff72a1"
p <- ggplot(eGo10, aes(x = enrichment_factor, y = Description)) +
  geom_point(aes(size = Count, color = qvalue), alpha = 0.85, stroke = 0.3) +
  scale_color_gradient(
    low = "#61AACF", 
    high = "#fc8c77",
    name = "pvalue"
  ) +
  scale_size_continuous(
    name = "Count",
    range = c(2, 8)  # 适当放大点的大小范围
  ) +
  labs(
    title = "GO Enrichment",
    x = "Enrichment Factor",
    y = "GO Term"
  ) +
  # 分面（横向排列）
  facet_wrap(~ ONTOLOGY, scales = "free_y", ncol = 3) +
  # 主题：全面放大字号
  theme_bw(base_size = 15) +  # 全局基础字号从默认 11 提升到 15
  theme(
    # 标题显著放大
    plot.title = element_text(
      face = "bold", size = 20, hjust = 0.5, 
      color = "black", margin = margin(b = 15)
    ),
    # 坐标轴标题
    axis.title.x = element_text(face = "bold", size = 16, color = "black", margin = margin(t = 10)),
    axis.title.y = element_text(face = "bold", size = 16, color = "black", margin = margin(r = 10)),
    # 坐标轴刻度文字（y 轴 GO term 名称是关键，需足够大）
    axis.text.x = element_text(size = 14, color = "black", angle = 0),
    axis.text.y = element_text(size = 13, color = "black"),  # GO term 名称
    # 分面标签（BP/CC/MF）放大
    strip.text = element_text(
      face = "bold", size = 15, color = "black",
      margin = margin(t = 8, b = 8)
    ),
    strip.background = element_rect(fill = "gray95", color = "black", linewidth = 0.6),
    # 图例
    legend.title = element_text(face = "bold", size = 14, color = "black"),
    legend.text = element_text(size = 13, color = "black"),
    legend.key = element_blank(),
    legend.background = element_blank(),
    legend.position = "right",
    # 网格线与边框
    panel.grid.major = element_line(color = "gray90", linewidth = 0.3),
    panel.grid.minor = element_blank(),
    panel.border = element_rect(color = "black", linewidth = 0.6),
    panel.spacing = unit(1.2, "lines"),  # 分面间距加大
    # 整体边距
    plot.margin = margin(t = 15, r = 15, b = 15, l = 15)
  )

# 显示图形
print(p)
#ggplot2分屏绘图
#横向
p + facet_wrap( ~ ONTOLOGY)
ggsave("./GSE205672_degs_GO.pdf",plot = p + facet_wrap( ~ ONTOLOGY),width = 11,height = 7.5)
#纵向
#p + facet_wrap( ~ ONTOLOGY,ncol= 1,scale='free')
#ggplot2调整排序-enrichment factor
#可以用fct_reorder(factor(x), y, .fun = median, .desc = FALSE)函数（将x按照y的顺序排序）
#KEGG
eK <- enrichKEGG(gene = id, #需要分析的基因的EntrezID
                 organism = "hsa", #人基因数据库
                 pvalueCutoff =0.05, #设置pvalue界值
                 qvalueCutoff = 0.2 #设置qvalue界值(FDR校正后的p值)
)
eK <- eK@result
eK <- separate(data=eK, col=GeneRatio,into = c("GR1", "GR2"), sep = "/") #劈分GeneRatio为2列（GR1、GR2）
eK <- separate(data=eK, col=BgRatio, into = c("BR1", "BR2"), sep = "/") #劈分BgRatio为2列（BR1、BR2）
eK <- mutate(eK, enrichment_factor = (as.numeric(GR1)/as.numeric(GR2))/(as.numeric(BR1)/as.numeric(BR2))) #计算Enrichment Factor
write.xlsx(eK,file = "./GSE205672_degs_kegg.xlsx")
ek20 <- eK %>%
  filter(row_number() >= 1,row_number() <= 20)
p <- ggplot(ek20,aes(enrichment_factor,Description)) +
  geom_point(aes(size=Count,color=qvalue)) +
  scale_color_gradient(low="#61AACF",high = "#fc8c77") +
  labs(color="pvalue",size="Count", 
       x="Enrichment Factor",y="KEGG term",title="KEGG enrichment") +
  theme_bw()
p
ggsave("./GSE205672_degs_kegg.pdf",plot = p,width = 6,height = 5)

# GSEA Efferocytosis--------------------------------------------------------------------

library(clusterProfiler)
library(enrichplot)
library(ggplot2)
library(dplyr)
library(patchwork)
# 1. 准备 Ranked Gene List（按 logFC 降序排列）
# 处理重复基因名：保留绝对 logFC 最大的条目（最显著的代表）
gene_df <- tempOutput %>%
  dplyr::select(Symbol, logFC) %>%
  dplyr::filter(!is.na(Symbol), Symbol != "") %>%
  dplyr::mutate(absLogFC = abs(logFC)) %>%
  dplyr::arrange(desc(absLogFC)) %>%
  dplyr::distinct(Symbol, .keep_all = TRUE) %>%
  dplyr::select(-absLogFC)

# 构建 named vector，按 logFC 降序排列（GSEA 标准输入格式）
geneList <- setNames(gene_df$logFC, gene_df$Symbol)
geneList <- sort(geneList, decreasing = TRUE)

cat("✓ 背景基因列表长度:", length(geneList), "\n")
cat("✓ Top 5 上调基因:\n")
print(head(geneList, 5))
cat("✓ Top 5 下调基因:\n")
print(tail(geneList, 5))
# 2. 构建基因集 (TERM2GENE)
term2gene <- data.frame(
  term = "Efferocytosis",
  gene = gene.set,
  stringsAsFactors = FALSE
)

# 检查基因集与背景的交集
overlap_genes <- intersect(gene.set, names(geneList))
cat("\n✓ 胞葬基因集大小:", length(gene.set), "\n")
cat("✓ 与背景基因重叠数:", length(overlap_genes), "\n")
if (length(overlap_genes) < 5) {
  warning("重叠基因数过少，GSEA 结果可能不可靠！")
}
# 3. 运行 GSEA（严格参数）
gsea_result <- GSEA(
  geneList = geneList,
  TERM2GENE = term2gene,
  pvalueCutoff = 1,           # 不过滤，保留结果用于查看
  pAdjustMethod = "BH",       # Benjamini-Hochberg 校正
  minGSSize = 1,              # 最小基因集大小
  maxGSSize = 5000,           # 最大基因集大小
  verbose = FALSE,
  seed = TRUE
)

# 查看结果表格
cat("\n========== GSEA 结果摘要 ==========\n")
print(as.data.frame(gsea_result))
cat("\n")

# 提取关键统计量（用于图中注释）
nes <- round(gsea_result@result$NES[1], 3)
pval <- gsea_result@result$pvalue[1]
fdr <- gsea_result@result$p.adjust[1]

# 格式化 p 值显示
pval_str <- ifelse(pval < 0.001, formatC(pval, format = "e", digits = 2), round(pval, 4))
fdr_str  <- ifelse(fdr < 0.001, formatC(fdr, format = "e", digits = 2), round(fdr, 4))

cat("Normalized Enrichment Score (NES):", nes, "\n")
cat("Nominal P-value:", pval_str, "\n")
cat("FDR q-value:", fdr_str, "\n")
# 4. Nature/Science 级 GSEA 可视化（手动精绘三格图）
# 获取基因排序列表（与 GSEA 内部一致）
geneList_vec <- gsea_result@geneList
gene_names_all <- names(geneList_vec)
n_genes <- length(geneList_vec)

# 获取基因集中基因的位置
gs_name <- gsea_result@result$ID[1]
gs_genes <- gsea_result@geneSets[[gs_name]]

# 计算 running score（手动实现 GSEA 核心算法）
# 使用 fgsea 简化公式或直接从 gsea_result 推断

# 更稳健的方法：使用 gseaplot2 的 .extract_gsea_data 思路
# 新版 enrichplot 内部使用以下方式：

# 从 gsea_result@result 提取关键位置信息
# rank: ES 达到峰值时的基因排名位置
peak_rank <- gsea_result@result$rank[1]

# 重建 running enrichment score
# 参数：p = 1 (标准 GSEA), exponent = 1
gsea_param <- 1
n_hits <- length(gs_genes)
n_miss <- n_genes - n_hits

# 计算 hit/miss 的权重步长
hit_weight <- sqrt((n_miss / n_hits))  # 当 p=1 时简化
miss_penalty <- -sqrt((n_hits / n_miss))

# 确定 hits 位置
is_hit <- gene_names_all %in% gs_genes

# 计算 running score
running_score <- numeric(n_genes)
current_es <- 0
for (i in seq_len(n_genes)) {
  if (is_hit[i]) {
    current_es <- current_es + abs(geneList_vec[i])^gsea_param / 
      sum(abs(geneList_vec[is_hit])^gsea_param)
  } else {
    current_es <- current_es - 1 / n_miss
  }
  running_score[i] <- current_es
}

# 构建三个 Panel 的数据框
df_es <- data.frame(
  x = seq_len(n_genes),
  ES = running_score
)

df_hits <- data.frame(
  x = which(is_hit),
  y = 0
)

df_rank <- data.frame(
  x = seq_len(n_genes),
  metric = as.vector(geneList_vec)
)

# 定义配色
col_es    <- "#EF4F0A"
col_fill  <- "#EF4F0A"
col_bar   <- "#06B8BE"
col_rank  <- "gray75"

# --- Panel 1: Running Enrichment Score ---
p1 <- ggplot(df_es, aes(x = x, y = ES)) +
  geom_ribbon(aes(ymin = min(ES), ymax = ES), fill = col_fill, alpha = 0.12) +
  geom_line(color = col_es, linewidth = 1.0) +
  geom_hline(yintercept = 0, linetype = "dashed", color = "gray50", linewidth = 0.3) +
  annotate(
    "text",
    x = Inf, y = Inf,
    label = paste0("NES = ", nes, "\nP = ", pval_str, "\nFDR = ", fdr_str),
    hjust = 1.15, vjust = 1.2,
    size = 5,
    fontface = "plain",
    color = "black",
    lineheight = 1.2
  ) +
  labs(
    title = "Efferocytosis Gene Set Enrichment",
    y = "Enrichment Score"
  ) +
  theme_bw(base_size = 14) +
  theme(
    plot.title = element_text(face = "bold", size = 18, hjust = 0.5, margin = margin(b = 10)),
    axis.title.x = element_blank(),
    axis.text.x = element_blank(),
    axis.ticks.x = element_blank(),
    axis.title.y = element_text(face = "bold", size = 14, color = "black"),
    axis.text.y = element_text(size = 13, color = "black"),
    panel.grid.major = element_blank(),
    panel.grid.minor = element_blank(),
    panel.border = element_rect(color = "black", linewidth = 0.6),
    plot.margin = margin(b = 2, l = 12, r = 12, t = 10)
  )

# --- Panel 2: Gene Hits (Barcode) ---
p2 <- ggplot(df_hits, aes(x = x, y = y)) +
  geom_segment(
    aes(x = x, xend = x, y = -0.4, yend = 0.4),
    color = col_bar, linewidth = 0.5, alpha = 0.9
  ) +
  scale_y_continuous(limits = c(-0.5, 0.5), expand = c(0, 0)) +
  theme_void() +
  theme(plot.margin = margin(t = 0, b = 0, l = 12, r = 12))

# --- Panel 3: Ranked List Metric ---
p3 <- ggplot(df_rank, aes(x = x, y = metric)) +
  geom_area(fill = col_rank, alpha = 0.5) +
  geom_line(color = "gray50", linewidth = 0.2) +
  labs(
    x = "Rank in Ordered Dataset",
    y = "Ranked List Metric\n(log2 Fold Change)"
  ) +
  theme_bw(base_size = 14) +
  theme(
    axis.title = element_text(face = "bold", size = 14, color = "black"),
    axis.text = element_text(size = 12, color = "black"),
    panel.grid.major = element_blank(),
    panel.grid.minor = element_blank(),
    panel.border = element_rect(color = "black", linewidth = 0.6),
    plot.margin = margin(t = 2, l = 12, r = 12, b = 10)
  )

# 组合
p_combined <- p1 + p2 + p3 + plot_layout(nrow = 3, heights = c(3.5, 0.4, 1.8))
print(p_combined)

# 保存
ggsave("GSEA_Efferocytosis_NatureStyle.pdf", plot = p_combined, width = 8, height = 7.5)
# WGCNA -------------------------------------------------------------------
library(WGCNA)
library(tidyverse)
rt <- read.xlsx("./GSE205672_FPKM.xlsx",sheet = 1)
rt[1:3,1:3]
row.names(rt) <- rt[,2]
rt <- rt[,3:462]
c(rep("Sepses", 161), rep("Control",299))

# 筛选数据
exprMad_1 <- apply(rt, 1, mad)
datExpr0 <- as.data.frame(t(rt[order(exprMad_1, decreasing = T)[1:5000],]))

#  check for genes and samples with too many missing values
gsg <- goodSamplesGenes(datExpr0, verbose = 3);
gsg$allOK # TRUE

#剔除离群样本
sampleTree <- hclust(dist(datExpr0), method = "average");
par(cex = 0.5);
par(mar = c(0,6,2,0))
plot(sampleTree, main = "Sample clustering to detect outliers", sub="", xlab="", cex.lab = 1.5,
     cex.axis = 1.5, cex.main = 2)
tc <- readClipboard()
datExpr0 %>% as.data.frame() %>% mutate(id=rownames(.))->datExpr
datExpr %>% filter(!(id%in%tc)) ->datExpr 
datExpr <- dplyr::select(datExpr,-id)
sampleTree <- hclust(dist(datExpr), method = "average");
par(cex = 0.5);
par(mar = c(0,6,2,0))
plot(sampleTree, main = "Sample clustering to detect outliers", sub="", xlab="", cex.lab = 1.5,
     cex.axis = 1.5, cex.main = 2)
save(datExpr,file = "./GSE205672_Matrix_med_去除离群样本.Rdata")

#ssgsea
library(GSVA)
library(GSEABase)
gene.set <- readClipboard()
gene.set1 <- list(gene.set)
names(gene.set1) <- "Efferocytosis"
gene.set1
datExpr1 <- as.matrix(rt[, !(colnames(rt) %in% tc), drop = FALSE])
write.csv(datExpr1,file = "./delete_sample_expression.csv",quote = F)
res.ssgsea <- gsvaParam(datExpr1,gene.set1)
gsva_es <- gsva(res.ssgsea)
gsva_es <- as.data.frame(gsva_es)
gsva_es <- gsva_es %>% t() %>% as.data.frame()%>% mutate(group=ifelse(Efferocytosis>0,1,0))
gsva_es
write.xlsx(gsva_es,file = "./GSE205672_gsva1_es_value.xlsx",rowNames=T)
#临床特征
phe <- read.xlsx(xlsxFile = "./GSE205672_gsva1_es_value.xlsx",sheet = 2,rowNames = T)

traitColors <- numbers2colors(phe, signed = FALSE)
plotDendroAndColors(sampleTree, traitColors,
                    groupLabels = names(phe),
                    dendroLabels = F,
                    main = "Sample dendrogram and trait heatmap")

#网络构建和模块检测

#  Choose  a  set  of  soft-thresholding  powers
powers  <-  c(c(1:10),  seq(from  =  12,  to=30,  by=2))

#  Call  the  network  topology  analysis  function
sft  <-  pickSoftThreshold(datExpr,  powerVector  =  powers,  verbose  =  5)

#  Plot  the  results:
par(mar  =  c(3,6,2,1))
par(mfrow  =  c(1,2))
cex1  =  1

#  Scale-free  topology  fit  index  as  a  function  of  the  soft-thresholding  power
plot(sft$fitIndices[,1],  -sign(sft$fitIndices[,3])*sft$fitIndices[,2],
     xlab="Soft  Threshold  (power)",
     ylab="Scale  Free  Topology  Model  Fit,signed  R^2",
     type="n",  #  n表示不绘图
     main  =  paste("Scale  independence"))

text(sft$fitIndices[,1],  -sign(sft$fitIndices[,3])*sft$fitIndices[,2],
     labels=powers,  cex=cex1,  col="red")

#  best
sft$powerEstimate
#  this  line  corresponds  to  using  an  R^2  cut-off  of  h
abline(h=0.85,col="red")

#  Mean  connectivity  as  a  function  of  the  soft-thresholding  power
plot(sft$fitIndices[,1],  sft$fitIndices[,5],
     xlab="Soft  Threshold  (power)",
     ylab="Mean  Connectivity",  
     type="n",
     main  =  paste("Mean  connectivity"))
text(sft$fitIndices[,1],  sft$fitIndices[,5],  labels=powers,  cex=cex1,col="red")
abline(h=10,col="red")

net  <-  blockwiseModules(datExpr,  power  =  16,
                          TOMType  =  "unsigned",  minModuleSize  =  30,
                          reassignThreshold  =  0,  mergeCutHeight  =  0.25,
                          numericLabels  =  TRUE,  pamRespectsDendro  =  FALSE,
                          saveTOMs  =  TRUE,
                          saveTOMFileBase  =  "./",
                          verbose  =  3)
table(net$colors)
#一共聚类出9个模块，0对应没有聚类到的基因数
save(net,file='./net.Rdata')
#plot

sizeGrWindow(12, 9)
mergedColors<-labels2colors(net$colors)
# Plot the dendrogram and the module colors underneath
plotDendroAndColors(net$dendrograms[[1]], mergedColors[net$blockGenes[[1]]],
                    "Module colors",
                    dendroLabels = FALSE, hang = 0.03,
                    addGuide = TRUE, guideHang = 0.05)
moduleLabels<-net$colors
moduleColors<-labels2colors(net$colors)
MEs<-net$MEs;
geneTree<-net$dendrograms[[1]];
#模块与性状关系图
# Define numbers of genes and samples
nGenes <- ncol(datExpr)
nSamples <- nrow(datExpr)

# Recalculate MEs with color labels
MEs0 <- moduleEigengenes(datExpr, moduleColors)$eigengenes
MEs <- orderMEs(MEs0)
moduleTraitCor <- cor(MEs, phe, use = "p");
moduleTraitPvalue <- corPvalueStudent(moduleTraitCor, nSamples)

sizeGrWindow(10,6)
# Will display correlations and their p-values
textMatrix <- paste(signif(moduleTraitCor, 2), "\n(",
                    signif(moduleTraitPvalue, 1), ")", sep = "")
dim(textMatrix) <- dim(moduleTraitCor)
par(mar = c(3, 10, 3, 3))
# Display the correlation values within a heatmap plot
labeledHeatmap(Matrix = moduleTraitCor,
               xLabels = names(phe),
               yLabels = names(MEs),
               xLabelsAngle = 0,
               ySymbols = names(MEs),
               colorLabels = FALSE,
               colors = blueWhiteRed(50),
               textMatrix = textMatrix,
               setStdMargins = FALSE,
               cex.text = 0.9,
               cex.lab = 1.2,
               zlim = c(-1,1),
               main = paste("Module-trait relationships"))

#指定模块与性状的关系
# Recalculate module eigengenes
MEs <- moduleEigengenes(datExpr, moduleColors)$eigengenes
# 注意：记得修改代码，选择你感兴趣的性状
samples <- as.data.frame(phe$Sepsis);
names(samples) <- "samples"
# Add the weight to existing module eigengenes
MET <- orderMEs(cbind(MEs, samples))
# Plot the relationships among the eigengenes and the trait
sizeGrWindow(5,9)
par(cex = 0.9)
plotEigengeneNetworks(MET, "", marDendro = c(0,4,1,2), marHeatmap = c(4,5,1,2),
                      cex.lab = 0.8, xLabelsAngle = 90)
#模块中临床特征的GS与MM的相关性（散点图）基因显著性 (Gene Significance, GS) 模块成员(module membership, MM）
samples <- as.data.frame(phe$Efferocytosis);
names(samples) <- "samples"
# names (colors) of the modules
modNames <- substring(names(MEs), 3)
geneModuleMembership <- as.data.frame(cor(datExpr, MEs, use = "p"));
MMPvalue <- as.data.frame(corPvalueStudent(as.matrix(geneModuleMembership), nSamples))

names(geneModuleMembership) <- paste("MM", modNames, sep="")
names(MMPvalue) <- paste("p.MM", modNames, sep="")
geneTraitSignificance <- as.data.frame(cor(datExpr, samples, use = "p"))
GSPvalue <- as.data.frame(corPvalueStudent(as.matrix(geneTraitSignificance), nSamples))
names(geneTraitSignificance) <- paste("GS.", names(samples), sep="")
names(GSPvalue) <- paste("p.GS.", names(samples), sep="")

module <- "brown"
column <- match(module, modNames);
moduleGenes <- moduleColors==module;
sizeGrWindow(7, 7);
par(mfrow = c(1,1));
verboseScatterplot(abs(geneModuleMembership[moduleGenes, column]),
                   abs(geneTraitSignificance[moduleGenes, 1]),
                   xlab = paste("Module Membership in", module, "module"),
                   ylab = "Gene significance for Efferocytosis",
                   pch = 16,
                   main = paste("GS vs. MM\n"),
                   cex.main = 1.2, cex.lab = 1.2, cex.axis = 1.2, col = "#a74564")
#a74564、#757687、#00a2ff
#特征模块基因
names(datExpr)
table(moduleGenes)
sel_genes <- names(datExpr)[moduleColors=="blue"] %>% as.data.frame()
sel_genes2 <- names(datExpr)[moduleColors=="black"] %>% as.data.frame()
sel_genes3 <- names(datExpr)[moduleColors=="brown"] %>% as.data.frame()
sheet <- list(sel_genes,sel_genes2,sel_genes3)
write.xlsx(sheet,file = "./WGCNA_blue_sel_genes.xlsx")


#TOM热图
nGenes <- ncol(datExpr)
nSamples <- nrow(datExpr)

# Calculate topological overlap anew: this could be done more efficiently by saving the TOM
# calculated during module detection, but let us do it again here.
dissTOM <- 1-TOMsimilarityFromExpr(datExpr, power = 6);
# # Transform dissTOM with a power to make moderately strong connections more visible in the heatmap
# plotTOM <- dissTOM^7;
# # Set diagonal to NA for a nicer plot
# diag(plotTOM) = NA;
# # Call the plot function
# sizeGrWindow(9,9)
# TOMplot(plotTOM, geneTree, moduleColors, main = "Network heatmap plot, all genes")


#抽样绘制
nSelect <- 400
# For reproducibility, we set the random seed
set.seed(100);
select <- sample(nGenes, size = nSelect);
selectTOM <- dissTOM[select, select];
# There’s no simple way of restricting a clustering tree to a subset of genes, so we must re-cluster.
selectTree <- hclust(as.dist(selectTOM), method = "average")
selectColors <- moduleColors[select];
# Open a graphical window
sizeGrWindow(9,9)
# Taking the dissimilarity to a power, say 10, makes the plot more informative by effectively changing
# the color palette; setting the diagonal to NA also improves the clarity of the plot
plotDiss <- selectTOM^7;
diag(plotDiss) <- NA;
TOMplot(plotDiss, selectTree, selectColors, main = "Network heatmap plot, selected genes")

TOMplot((1-plotDiss),selectTree,selectColors,main="Network heatmap plot, selected genes")

#导出cytoscape

# Recalculate topological overlap
TOM <- TOMsimilarityFromExpr(datExpr, power = 16)
# Select module
module <- "blue"
# Select module probes
probes <- names(datExpr)
inModule <- (moduleColors==module)
modProbes <- probes[inModule]
# Select the corresponding Topological Overlap
modTOM <- TOM[inModule, inModule];
dimnames(modTOM) <- list(modProbes, modProbes)
dim(modTOM)

# Export the network into edge and node list files Cytoscape can read
cyt <- exportNetworkToCytoscape(modTOM,
                                edgeFile = paste("CytoscapeInput-edges-", paste(module, collapse="-"), ".txt", sep=""),
                                nodeFile = paste("CytoscapeInput-nodes-", paste(module, collapse="-"), ".txt", sep=""),
                                weighted = TRUE,
                                threshold = 0.02,
                                nodeNames = modProbes,
                                nodeAttr = moduleColors[inModule])
# 保存部分基因
nTop <- 100
IMConn <- softConnectivity(datExpr[, modProbes]) #计算连接度
top <- (rank(-IMConn) <= nTop) #选取连接度最大的top100
table(top)
filter_modTOM <- modTOM[top, top]
dim(filter_modTOM)

filter_cyt <- exportNetworkToCytoscape(filter_modTOM,
                                       edgeFile = paste("./GSE232911/WGCNA/filter100_CytoscapeInput-edges-", paste(module, collapse="-"), ".txt", sep=""),
                                       nodeFile = paste("./GSE232911/WGCNA/filter100_CytoscapeInput-nodes-", paste(module, collapse="-"), ".txt", sep=""),
                                       weighted = TRUE,
                                       threshold = 0.02,  #邻接阈值
                                       nodeNames = modProbes[top], 
                                       nodeAttr = moduleColors[inModule][top])
#blue modle GO and KEGG analysis
library("clusterProfiler")
library("org.Hs.eg.db")
library(ggplot2)
id_module <- readClipboard()
id_module <- mapIds(org.Hs.eg.db, keys = id_module, keytype = "SYMBOL", column="ENTREZID")
#id_blue = bitr(id_blue, fromType="SYMBOL", toType="ENSEMBL", OrgDb="org.Hs.eg.db")
eG_module <- enrichGO(gene = id_module, #需要分析的基因的EntrezID
                    OrgDb = org.Hs.eg.db, #人基因数据库
                    pvalueCutoff =0.05, #设置pvalue界值
                    qvalueCutoff = 0.2, #设置qvalue界值(FDR校正后的p值）
                    ont="all", #选择功能富集的类型，可选BP、MF、CC，这里选择all。
                    readable =T)
eG_module <- eG_module@result
eG_module <- separate(data=eG_module, col=GeneRatio,into = c("GR1", "GR2"), sep = "/") #劈分GeneRatio为2列（GR1、GR2）
eG_module <- separate(data=eG_module, col=BgRatio, into = c("BR1", "BR2"), sep = "/") #劈分BgRatio为2列（BR1、BR2）
eG_module <- mutate(eG_module, enrichment_factor = (as.numeric(GR1)/as.numeric(GR2))/(as.numeric(BR1)/as.numeric(BR2))) #计算Enrichment Factor
#BP\MF\CC各取排名前10的term
eGoBP_module <- eG_module %>%
  filter(ONTOLOGY=="BP") %>%
  filter(row_number() >= 1,row_number() <= 10)
eGoCC_module <- eG_module %>%
  filter(ONTOLOGY=="CC") %>%
  filter(row_number() >= 1,row_number() <= 10)
eGoMF_module <- eG_module %>%
  filter(ONTOLOGY=="MF") %>%
  filter(row_number() >= 1,row_number() <= 10)
eGo10_module <- rbind(eGoBP_module,eGoCC_module,eGoMF_module)
#绘图  low="#a5a6ff",high = "#ff72a1"
p <- ggplot(eGo10_module,aes(enrichment_factor,Description)) +
  geom_point(aes(size=Count,color=qvalue)) +
  scale_color_gradient(low="#0594C9",high = "#E75631") +
  labs(color="pvalue",size="Count", shape="Ontology",
       x="Enrichment Factor",y="GO term",title="GO enrichment") +
  theme_bw()
p
#ggplot2分屏绘图
#横向
p + facet_wrap( ~ ONTOLOGY)
#纵向
p + facet_wrap( ~ ONTOLOGY,ncol= 1,scale='free')
#ggplot2调整排序-enrichment factor
#可以用fct_reorder(factor(x), y, .fun = median, .desc = FALSE)函数（将x按照y的顺序排序）
#KEGG
eK_module <- enrichKEGG(gene = id_module, #需要分析的基因的EntrezID
                      organism = "hsa", #人基因数据库
                      pvalueCutoff =0.05, #设置pvalue界值
                      qvalueCutoff = 0.2 #设置qvalue界值(FDR校正后的p值)
)
eK_module <- eK_module@result
eK_module <- separate(data=eK_module, col=GeneRatio,into = c("GR1", "GR2"), sep = "/") #劈分GeneRatio为2列（GR1、GR2）
eK_module <- separate(data=eK_module, col=BgRatio, into = c("BR1", "BR2"), sep = "/") #劈分BgRatio为2列（BR1、BR2）
eK_module <- mutate(eK_module, enrichment_factor = (as.numeric(GR1)/as.numeric(GR2))/(as.numeric(BR1)/as.numeric(BR2))) #计算Enrichment Factor
eK_module_20 <- eK_module %>%
  filter(row_number() >= 1,row_number() <= 20)
p <- ggplot(eK_module_20,aes(enrichment_factor,Description)) +
  geom_point(aes(size=Count,color=qvalue)) +
  scale_color_gradient(low="#0594C9",high = "#E75631") +
  labs(color="pvalue",size="Count", 
       x="Enrichment Factor",y="KEGG term",title="KEGG enrichment") +
  theme_bw()
p
write.xlsx(eG_module,file = "./module_GO.xlsx",rowName=T)
write.xlsx(eK_module,file = "./module_KEGG.xlsx",rowName=T)
# hub gene筛选 --------------------------------------------------------------
# 假设选择了 blue 模块
module <- "blue"
column <- match(module, modNames)
moduleGenes <- moduleColors == module

# 获取模块中的基因名
blue_module <- as.data.frame(dimnames(data.frame(datExpr))[[2]][moduleGenes])
names(blue_module) <- "genename"

# 计算 MM 和 GS
MM <- abs(geneModuleMembership[moduleGenes, column])
GS <- abs(geneTraitSignificance[moduleGenes, 1])

# 将 MM 和 GS 结合成数据框
blue_MMGS <- as.data.frame(cbind(MM, GS))
rownames(blue_MMGS) <- blue_module$genename

# 筛选 hub gene
hub_b <- abs(blue_MMGS$MM) > 0.8 & abs(blue_MMGS$GS) > 0.2
blue_hub_b <- subset(blue_MMGS, abs(blue_MMGS$MM) > 0.8 & abs(blue_MMGS$GS) > 0.2)
write.csv(blue_hub_b, "hubgene_MMGS_blue.csv")

#Veen   
library(ggvenn)

set1 <- list(a = rownames(diffLab),
             b <- readClipboard()) #三模块hub genes并集
names(set1) <- c("DEGs", "Hub genes")
ggvenn(set1,fill_color = c("#0073c2","#E75631"),
       stroke_size = 0.5,set_name_size = 4)
intersect_genes <- base::intersect(set1[["DEGs"]], set1[["Hub genes"]])
write.csv(intersect_genes,file = "./intersect_hub_genes.CSV")
#机器学习筛选基因
results <- cibersort(sig_matrix, "tpm.txt",perm = 0,QN = T)
# 法一：5方法取交集 ---------------------------------------------------------------
#见"机器学习筛选基因.R"
core_genes
# 法二：H2O机器学习 -----------------------------------------------------------------
# if ("package:h2o" %in% search()) { detach("package:h2o", unload=TRUE) }
# if ("h2o" %in% rownames(installed.packages())) { remove.packages("h2o") }
# install.packages("h2o")
#启动
library(h2o)
library(tidyverse)
library(ggrepel)
h2o.init(
  nthreads = -1, max_mem_size = '16g', 
  ip = "127.0.0.1", port = 54321)
h2o.no_progress()

# 1. 数据准备 
# 读取基因表达数据
# 转置数据：行为样本，列为基因
transposed_data <-  t(datExpr1) %>% 
  as.data.frame() %>% select(1:20) %>% 
  rownames_to_column("sample_id")

# 添加标签列 
transposed_data$label <- factor(ifelse(grepl("SS", colnames(data_lasso)), "SS", "HC"))

# 转换为H2O Frame
h2o_df <- as.h2o(transposed_data)

# 指定特征和标签
features <- setdiff(colnames(h2o_df), c("label", "sample_id"))
target <- "label"

# 2. 数据集分割
splits <- h2o.splitFrame(
  data = h2o_df,
  ratios = 0.8,  # 80%训练，20%测试
  seed = 42
)

train <- splits[[1]]
test <- splits[[2]]

# 3. 配置并运行AutoML
aml <- h2o.automl(
  x = features,
  y = target,
  training_frame = train,
  max_runtime_secs = 600,  # 运行5分钟 (可根据需要延长)
  max_models = 30,         # 最大模型数量
  seed = 42,
  project_name = "gene_selection",
  sort_metric = "AUC",     # 按AUC排序模型
  include_algos = c("DRF",  "GBM"),  # 使用可解释性强的树模型
  stopping_metric = "AUC",
  nfolds = 5 ,              # 交叉验证
  balance_classes = TRUE,           # 处理类别不平衡
  keep_cross_validation_predictions = TRUE
)

# 4. 模型评估 
# 显示模型排行榜
lb <- aml@leaderboard
print(lb, n = nrow(lb))  # 打印所有模型

# 获取最佳模型
best_model <- aml@leader

# 评估测试集性能
perf <- h2o.performance(best_model, test)
print(perf)

# 绘制ROC曲线
plot(perf,type = "roc",main="ROC Curve")

# 5. 提取重要基因 
# 获取特征重要性
varimp <- h2o.varimp(best_model) %>% 
  as_tibble() %>%
  mutate(scaled_importance = round(scaled_importance, 4))

# 显示前10个重要基因
cat("\nTop 10重要基因:\n")
print(varimp %>% arrange(desc(scaled_importance)) %>% head(10))

# 可视化特征重要性
importance_plot <- varimp %>%
  filter(scaled_importance > 0) %>%
  mutate(gene = factor(variable, levels = variable[order(scaled_importance)])) %>%
  ggplot(aes(x = scaled_importance, y = reorder(variable, scaled_importance))) +
  geom_col(fill = "steelblue") +
  geom_text(aes(label = round(scaled_importance, 3)), hjust = -0.1, size = 3) +
  labs(title = "基因重要性排序",
       subtitle = paste("最佳模型:", best_model@model_id),
       x = "标准化重要性", y = "基因") +
  theme_minimal() +
  theme(plot.title = element_text(face = "bold"))

print(importance_plot)
ggsave("gene_importance.png", plot = importance_plot, width = 10, height = 6, dpi = 300)

# 6. 保存关键结果 
# 保存重要基因列表
top_genes <- varimp %>% 
  filter(scaled_importance > 0) %>%
  select(variable, scaled_importance)

write_csv(top_genes, "top_genes.csv")

# 保存模型预测结果
predictions <- h2o.predict(best_model, test)
predictions_df <- as.data.frame(predictions)
write_csv(predictions_df, "predictions.csv")

# 7. 关闭H2O集群
h2o.shutdown(prompt = FALSE)


# 免疫浸润分析 ------------------------------------------------------------------
write.csv(expression_values,file = "./core_genes_expression.csv",quote = F)
#1,数据准备，过滤表达值为0的基因
rows_without_zero <- apply(datExpr1, 1, function(x) !any(x == 0))
table(rows_without_zero)
expr_matrix_filtered <- datExpr1[rows_without_zero, ] 
expr_matrix_filtered <- data.frame(GeneSymbol = rownames(expr_matrix_filtered), expr_matrix_filtered, check.names = FALSE)
write.table(expr_matrix_filtered,file = "../delete_sample_FPKM.tsv",quote = T,sep = "\t",row.names = F)
# library('devtools')
# devtools::install_github("Moonerss/CIBERSORT")
#2，CIBERSORT
library("CIBERSORT")
library(tidyverse)
library(ggpubr)
library(ggsci)
sig_matrix <- system.file("extdata", "LM22.txt", package = "CIBERSORT")
results <- cibersort(sig_matrix, "D://data/tempt/zhangchen/delete_sample_FPKM.tsv",perm = 0,QN = T)
head(results[,1:4],n=12)
#3，可视化
res <- data.frame(results[,1:22])%>%
  mutate(group = c(rep('Sepsis',150),rep('Healthy',293)))%>%
  rownames_to_column("sample")%>%
  pivot_longer(cols = colnames(.)[2:23],
               names_to = "cell.type",
               values_to = 'value')
head(res,n=6)
pdf("./CIBERSORT_sepsis.pdf", width=18, height=9.5)
ggplot(res,aes(cell.type,value,fill = group)) + 
  geom_boxplot(outlier.shape = 21,color = "black") + 
  theme_bw() + 
  labs(x = "Cell Type", y = "Estimated Proportion") +
  theme(legend.position = "top") + 
  theme(axis.text.x = element_text(angle=80,vjust = 0.5,size = 14,face = "italic",colour = 'black'),
        axis.text.y = element_text(face = "italic",size = 14,colour = 'black'))+
  scale_fill_manual(values = c("#61AACF", "#fc8c77"))+
  stat_compare_means(aes(group = group),label = "p.format",size=3.5,method = "kruskal.test")
dev.off()
#热图
#展示所有的免疫细胞
normalize <- function(x) {
  if((max(x) - min(x)) == 0){
    return(mean(x))
  }else{
    return((x - min(x)) / (max(x) - min(x)))
  }
}
res1 <- results[,-(23:25)]
res1 <- apply(res1, 2,normalize)
res1 <- t(as.data.frame(res1))
annotation_data <- data.frame(
  Group = factor(c(rep('Sepsis',150),rep('Healthy',293)))
)
annotation_colors <- list(
  Group = c("Sepsis" = "#fc8c77", "Healthy" = "#61AACF")
)
pheatmap(res1,
         angle_col = "45",
         scale = "column",
         show_colnames = F,
         cluster_cols = F,
         color = colorRampPalette(c("navy", "white", "firebrick3"))(50),
         annotation_col = annotation_data,
         annotation_colors = annotation_colors)

# 4，计算core基因与免疫细胞相关性
# 提取核心基因表达
core_expr <- t(datExpr1[core_genes, ])
core_expr 
colnames(core_expr) <- paste0("Expr_", colnames(core_expr))

# 合并数据
combined_data <- cbind(results[, 1:22], core_expr)

cor_results <- data.frame()
for(gene in core_genes) {
  gene_col <- paste0("Expr_", gene)
  
  for(cell_type in colnames(results)[1:22]) {
    cor_test <- cor.test(combined_data[,cell_type], combined_data[,gene_col], 
                         method = "spearman")
    
    cor_results <- rbind(cor_results, data.frame(
      Gene = gene,
      CellType = cell_type,
      Correlation = cor_test$estimate,
      Pvalue = cor_test$p.value
    ))
  }
}

# FDR校正
cor_results$FDR <- p.adjust(cor_results$Pvalue, method = "BH")

# 可视化相关性
# 创建显著性标签（星号形式）
cor_results$sign_label <- ifelse(cor_results$FDR < 0.001, "***",
                                 ifelse(cor_results$FDR < 0.01, "**",
                                        ifelse(cor_results$FDR < 0.05, "*", "n")))

# 计算星号位置
cor_results <- cor_results %>%
  group_by(CellType) %>%
  mutate(
    # 按相关性排序（确保一致的标签顺序）
    gene_order = order(Correlation, decreasing = TRUE),
    
    # 计算星号位置
    sign_y = case_when(
      # 正相关：放在柱子顶部上方
      Correlation >= 0 ~ Correlation + 0.05 + 0.03 * (gene_order - 1),
      
      # 负相关：放在柱子底部下方
      Correlation < 0 ~ Correlation - 0.05 - 0.03 * (gene_order - 1)
    )
  ) %>%
  ungroup()

# 计算Y轴范围（考虑星号位置）
y_range <- range(c(cor_results$Correlation, cor_results$sign_y), na.rm = TRUE)
y_buffer <- 0.1 * (y_range[2] - y_range[1])

# 创建图表
ggplot(cor_results, aes(x = CellType, y = Correlation, fill = Gene)) +
  geom_bar(stat = "identity", position = position_dodge(width = 0.8), width = 0.7) +
  # 添加显著性星号
  geom_text(aes(y = sign_y, label = sign_label, group = Gene),
            position = position_dodge(width = 0.8),
            vjust = 0.5,  # 垂直居中
            size = 5, color = "black") +
  theme_bw() +
  theme(
    axis.text.x = element_text(angle = 45, hjust = 1, size = 10),
    axis.text.y = element_text(size = 10),
    axis.title = element_text(size = 12),
    plot.title = element_text(size = 14, face = "bold", hjust = 0.5),
    legend.position = "top"
  ) +
  labs(title = "Core Genes and Immune Cell Correlations",
       y = "Spearman Correlation Coefficient",
       x = "Immune Cell Types") +
  # 使用指定的颜色方案
  scale_fill_manual(values = c(RPS17 = "#61AACF", ADAP2 = "#fc8c77")) +
  geom_hline(yintercept = 0, color = "gray40", linetype = "dashed") +
  # 扩展Y轴范围以容纳星号
  scale_y_continuous(limits = c(y_range[1] - y_buffer, y_range[2] + y_buffer)) +
  # 添加分隔线区分正负区域
  annotate("rect", xmin = -Inf, xmax = Inf, ymin = 0, ymax = Inf, 
           alpha = 0.05, fill = "#61AACF") +  # RPS17颜色
  annotate("rect", xmin = -Inf, xmax = Inf, ymin = -Inf, ymax = 0, 
           alpha = 0.05, fill = "#fc8c77")    # ADAP2颜色


# MR ----------------------------------------------------------------------
#remotes::install_github("MRCIEU/TwoSampleMR")
#devtools::install_github("mrcieu/gwasglue")
library(TwoSampleMR)
library(ieugwasr)
library(openxlsx)
Sys.setenv(OPENGWAS_JWT="eyJhbGciOiJSUzI1NiIsImtpZCI6ImFwaS1qd3QiLCJ0eXAiOiJKV1QifQ.eyJpc3MiOiJhcGkub3Blbmd3YXMuaW8iLCJhdWQiOiJhcGkub3Blbmd3YXMuaW8iLCJzdWIiOiI2OTA5MTQ0MTNAcXEuY29tIiwiaWF0IjoxNzMyMTkyMDkxLCJleHAiOjE3MzM0MDE2OTF9.Hihimy8iBdaNj003yDo8m2_wjdrPyl6rBr3eu8oy5dOpRVI6kS1yEvNz1Ajgx7odH4MFQ5jOlOzvZ0TNUDMmW8aLcTlyad_v3Acv2RhzmRAy5n2_0A1NU6uDu3eFB-lnB_pRinYFEfMc41CFvw92eOyRCyBD_wFi96zDvg2ZoCL8xgPSMf9iqg3ekXacwWGlnXKQTsJaYF5980rGXPzOQ_lCYsXRsEPC7R6CKo0p-692RJ9Qip6HitqABhUQM-NSsC0FwsacRxOR2e7x2CXDn0-0s0fdLLQlet-SR1ziUtBQ-Y_ZmaA28i3wUzc8BThKiulePsHDUcokCf-lhmgdYA")
ieugwasr::get_opengwas_jwt()
ieugwasr::user()#查看当前token是否过期
exp_dat <- extract_instruments(outcomes=c("ebi-a-GCST90012073","prot-b-69","ebi-a-GCST90010117","prot-c-4496_60_2")
                               ,p1=5e-8,p2 = 5e-08,r2=0.001,kb=10000)
out_dat <- extract_outcome_data(snps = exp_dat$SNP,
                                outcomes = c("finn-b-I9_AORTDIS","ebi-a-GCST90018783","ebi-a-GCST90018563","finn-b-I9_AORTANEUR")) #
dat <- harmonise_data(exposure_dat = exp_dat,
                      outcome_dat = out_dat,
                      action = 2)
res <- mr(dat)
res <- generate_odds_ratios(res)
res <- merge(res, ao, by.x = "id.exposure",by.y = "id")
res2 <- subset(res,res$method =='Inverse variance weighted')
res3 <- subset(res2,res2$pval<=0.05)
sheets = list("MR_all_results" = res,"MR_IVW" = res2,"MR_IVW_0.05"=res3)
save(dat,file = "./CTSL_MMP12_AAs_dat.5e.6.Rdata")
write.xlsx(sheets,file = "./CTSL_MMP12_AAs_dat.5e.6.xlsx")

out_dat2 <- read_outcome_data(filename = "./GCST90044009AAA_426M_buildGRCh37European.tsv.gz",
                              sep= "\t",
                              snp_col = "variant_id",
                              beta_col = "beta",
                              se_col = "standard_error",
                              effect_allele_col ="effect_allele",
                              other_allele_col = "other_allele",
                              eaf_col = "effect_allele_frequency",
                              pval_col = "p_value",
                              samplesize_col = "N"
                              
)
dat <- harmonise_data(exposure_dat = exp_dat,
                      outcome_dat = out_dat2,
                      action = 2)
res <- mr(dat)
res <- generate_odds_ratios(res)
res2 <- subset(res,res$method =='Inverse variance weighted')
res3 <- subset(res2,res2$pval<=0.05)
sheets = list("MR_all_results" = res,"MR_IVW" = res2,"MR_IVW_0.05"=res3)
save(dat,file = "./CTSL_MMP12_AAA_dat.5e.8.Rdata")
write.xlsx(sheets,file = "./CTSL_MMP12_AAA_dat.5e.8.xlsx")
#反向
exp_dat <- read_exposure_data(filename = "./GCST90044009AAA_426M_buildGRCh37European.tsv.gz",clump = F,
                              sep= "\t",
                              snp_col = "variant_id",
                              beta_col = "beta",
                              se_col = "standard_error",
                              effect_allele_col ="effect_allele",
                              other_allele_col = "other_allele",
                              eaf_col = "effect_allele_frequency",
                              pval_col = "p_value",
                              samplesize_col = "N"
)
head(exp)
exp_dat %>% subset(pval.exposure<=1e-5) -> exp_dat#默认5e-8，保守1e-5
exp_dat %>% dplyr::mutate(exposure=rep("id:GCST90044009")) %>%  dplyr::mutate(id.exposure=rep("GCST90044009")) ->exp_dat
exp_dat2 <-clump_data(exp_dat,clump_r2=0.001,clump_kb=10000)
exp_dat2 %>% subset(pval.exposure<=5e-6) -> exp_dat2
repeat{
  try({exp_dat2 <-clump_data(exp_dat2,clump_r2=0.001,clump_kb=10000)})
  if(exists("exp_dat2")){break}
  Sys.sleep(0.5)
}
out_dat <- extract_outcome_data(snps = exp_dat2$SNP,
                                outcomes = c("ebi-a-GCST90012073","prot-b-69","ebi-a-GCST90010117","prot-c-4496_60_2")) 
dat <- harmonise_data(exposure_dat = exp_dat2,
                      outcome_dat = out_dat,
                      action = 2)
res <- mr(dat)
res <- generate_odds_ratios(res)
res2 <- subset(res,res$method =='Inverse variance weighted')
res3 <- subset(res2,res2$pval<=0.05)
sheets = list("MR_all_results" = res,"MR_IVW" = res2,"MR_IVW_0.05"=res3)
save(dat,file = "./AAA_CTSL_MMP12_dat.5e.6.Rdata")
write.xlsx(sheets,file = "./AAA_CTSL_MMP12_dat.5e.6.xlsx")
#作图
library(forestplot)
dt <- read.xlsx("./MR_last//plot2.xlsx",sheet = 2)

dt$P <-  sprintf("%.3f",dt$`P-value`)

dt$'OR(95%CI)'<-ifelse(is.na(dt$OR),"",
                       sprintf('%.3f(%.3f to %.3f)',
                               dt$OR,dt$OR_lci95,dt$OR_uci95))#'%4s(%4s to %4s)','%.4f(%.4f to %.4f)'
# format(dt$'OR',4)
# dt$'OR' <- signif(dt$'OR',4)
# dt$'OR_lci95' <- signif(dt$'OR_lci95',4)
# dt$'OR_uci95' <- signif(dt$'OR_uci95',4)
dt
result <- dt
fig <- forestplot(
  result[, c(1,2,3,10,9)],   # 选择要在森林图中显示的数据列，第1、5、6列
  mean = result[, 4],     # 指定均值数据列（HR），它将显示为森林图的小方块
  lower = result[, 5],    # 指定95%置信区间的下限数据列
  upper = result[, 6],    # 指定95%置信区间的上限数据列，这些数据将显示为线段穿过方块
  zero = 1,               # 设置零线或参考线为HR=1，这是x轴的垂直线
  boxsize = 0.2,          # 设置小方块的大小
  graph.pos = 5,           # 指定森林图应该插入到图形中的位置，这里是第3列
  graphwidth = unit(0.4,"npc"),
  clip=c(0.9992,1.0005) ,  #设置区间
  xticks = c(0.9992,1.0005), #设置区间图例
  #mar=unit(rep(1.25, times = 4), "cm"),
  #line.margin=unit(0.4,"cm"),   #行宽
  colgap=unit(0.3,"cm"),  #列宽
  lwd.ci= 2,            #线宽度
  lwd.zero=4,
  lwd.xaxis=1,
  col=fpColors(lines = "black"), #颜色
  txt_gp=fpTxtGp(label=gpar(cex=1.1), ticks=gpar(cex=0.9)) #字体大小
)
fig
pdf("./MR_last/cathepsin.zhengxiang.5e-6.pdf",width=10,height=8)  #tif格式  设置分辨率
print(fig)
dev.off()
