# Supplementary material for: Incorporating WGCNA and Machine Learning to Identify ADAP2 as a Critical Efferocytosis-Related Gene in Sepsis
Source: Pathogens. 2026 Jun 1;15(6):596. doi: 10.3390/pathogens15060596 (PMC13304750; doi:10.3390/pathogens15060596)
Supplement: Supplementary file 1 [file pathogens-15-00596-s001.zip › R_script/Code_S2_WGCNA_Coexpression_Sensitivity analysis.R]

# ============================================
# WGCNA 三模块合并 |MM|阈值重合度 Upset图
# 固定 GS > 0.2，合并三个模块后比较不同|MM|阈值
# 标注核心稳健基因：ADAP2, RPS17
# ============================================

library(UpSetR)

# 1. 读取三个模块的hub基因数据
black_hub <- read.csv("hubgene_MMGS_black.csv", row.names = 1)
blue_hub  <- read.csv("hubgene_MMGS_blue.csv",  row.names = 1)
brown_hub <- read.csv("hubgene_MMGS_brown.csv", row.names = 1)

# 2. 定义筛选函数：固定 GS > 0.2，根据|MM|阈值筛选
filter_genes <- function(hub_data, threshold) {
  rownames(hub_data)[hub_data$MM > threshold & hub_data$GS > 0.2]
}

# 3. 三个模块分别按阈值筛选
thresholds <- c(0.6, 0.7, 0.8)

black_list <- lapply(thresholds, function(t) filter_genes(black_hub, t))
blue_list  <- lapply(thresholds, function(t) filter_genes(blue_hub, t))
brown_list <- lapply(thresholds, function(t) filter_genes(brown_hub, t))

# 4. 三模块取并集：每个阈值下合并三个模块的基因
union_MM0.6 <- unique(c(black_list[[1]], blue_list[[1]], brown_list[[1]]))
union_MM0.7 <- unique(c(black_list[[2]], blue_list[[2]], brown_list[[2]]))
union_MM0.8 <- unique(c(black_list[[3]], blue_list[[3]], brown_list[[3]]))

cat("=== 三模块并集后各|MM|阈值候选基因数量 (GS > 0.2) ===\n")
cat(paste0("|MM| > 0.6: ", length(union_MM0.6), " 个基因\n"))
cat(paste0("|MM| > 0.7: ", length(union_MM0.7), " 个基因\n"))
cat(paste0("|MM| > 0.8: ", length(union_MM0.8), " 个基因\n"))

# 5. 构建Upset二元矩阵
all_genes <- unique(c(union_MM0.6, union_MM0.7, union_MM0.8))

upset_data <- data.frame(
  row.names = all_genes,
  MM_0.6 = as.integer(all_genes %in% union_MM0.6),
  MM_0.7 = as.integer(all_genes %in% union_MM0.7),
  MM_0.8 = as.integer(all_genes %in% union_MM0.8)
)

cat(paste0("\nUpset矩阵维度: ", nrow(upset_data), " 行 × ", ncol(upset_data), " 列\n"))
cat("各集合大小:\n")
print(colSums(upset_data))

# 6. 检查ADAP2和RPS17的存在情况
highlight_genes <- c("ADAP2", "RPS17")

cat("\n=== 标注基因检查 ===\n")
for(gene in highlight_genes) {
  if(gene %in% rownames(upset_data)) {
    membership <- upset_data[gene, ]
    cat(paste0(gene, ": MM_0.6=", membership$MM_0.6, 
               ", MM_0.7=", membership$MM_0.7, 
               ", MM_0.8=", membership$MM_0.8, "\n"))
  } else {
    cat(paste0(gene, ": 不在并集中\n"))
  }
}

# 7. 绘制Upset图（带基因标注）
pdf("Upset_Union_Three_Modules_MM_Thresholds_Annotated.pdf", width = 16, height = 9)

# 先绘制基础Upset图
upset_plot <- upset(upset_data,
                    sets = c("MM_0.6", "MM_0.7", "MM_0.8"),
                    sets.bar.color = "#2c3e50",
                    main.bar.color = "#34495e",
                    matrix.color = "#2980b9",
                    order.by = "freq",
                    decreasing = TRUE,
                    mainbar.y.label = "Number",
                    sets.x.label = "No. of Genes",
                    text.scale = c(1.3, 1.3, 1, 1, 1.5, 1.2),
                    show.numbers = "yes",
                    number.angles = 0,
                    empty.intersections = "on",
                    queries = list(
                      list(query = intersects, 
                           params = list("MM_0.8"), 
                           color = "#e74c3c", 
                           active = TRUE)
                    )
)

# 由于UpSetR不支持直接添加文字注释
# 使用grid/textGrob在PDF中叠加注释
library(grid)

# 打开图形设备重新绘制并添加注释
upset(upset_data,
      sets = c("MM_0.6", "MM_0.7", "MM_0.8"),
      sets.bar.color = "#2c3e50",
      main.bar.color = "#34495e",
      matrix.color = "#2980b9",
      order.by = "freq",
      decreasing = TRUE,
      mainbar.y.label = "Number",
      sets.x.label = "No. of Genes",
      text.scale = c(1.8, 1.8, 1.6, 1.4, 2.0, 2.0),
      show.numbers = "yes",
      number.angles = 0,
      empty.intersections = "on",
      queries = list(
        list(query = intersects, 
             params = list("MM_0.8"), 
             color = "#e74c3c", 
             active = TRUE)
      )
)

# 在图上添加文字标注（根据实际图形调整坐标）
# 注意：这些坐标需要根据实际输出手动微调
grid.text("ADAP2", x = 0.75, y = 0.29, 
          gp = gpar(col = "#e74c3c", fontsize = 12, fontface = "bold"))
grid.text("RPS17", x = 0.75, y = 0.26, 
          gp = gpar(col = "#e74c3c", fontsize = 12, fontface = "bold"))

dev.off()
