# Supplementary material for: Incorporating WGCNA and Machine Learning to Identify ADAP2 as a Critical Efferocytosis-Related Gene in Sepsis
Source: Pathogens. 2026 Jun 1;15(6):596. doi: 10.3390/pathogens15060596 (PMC13304750; doi:10.3390/pathogens15060596)
Supplement: Supplementary file 1 [file pathogens-15-00596-s001.zip › R_script/Code_S3_Machine_Learning_Pipeline.R]

# ====================== 机器学习数据预处理 ======================
# 加载标准机器学习库（基于CRAN/Bioconductor）
library(openxlsx)           # Excel文件处理
library(bioseq)             # 生物序列处理 
library(plyr)               # 数据操作
library(randomForest)       # 随机森林 
library(glmnet)             # Lasso回归
library(pls)                # 偏最小二乘 
library(gbm)                # 梯度提升机
library(caret)              # 统一机器学习接口
library(mboost)             # 模型提升
library(e1071)              # SVM支持向量机
library(BayesTree)          # BART贝叶斯加性回归树
library(MASS)               # 现代应用统计
library(doParallel)         # 并行计算 
library(xgboost)            # XGBoost算法
library(ComplexHeatmap)     # 热图绘制
library(RColorBrewer)       # 配色方案
library(pROC)               # ROC曲线分析
library(dplyr)
# ====================== 重构数据加载流程 ======================
# 加载预处理后的表达矩阵（
#expression_matrix <- as.matrix(t(filtered_expr_matrix))  # 转置为样本×基因格式
expression_matrix <- as.matrix(datExpr)
# 创建标准化数据集
training_data <- list(
  features = scale(expression_matrix, center = TRUE, scale = TRUE),  # 标准化
  metadata = data.frame(
    SampleID = rownames(expression_matrix),
    DiseaseState = factor(ifelse(grepl("SS", rownames(expression_matrix)), 1, 0))
  )
)

# 过滤基因集
selected_genes <- readClipboard()  # 从文件读取基因列表
training_data$features <- training_data$features[, 
                                                 intersect(colnames(training_data$features), selected_genes)]

# ====================== 重构元数据处理  ======================
clinical_info <- data.frame(
  Sample = rownames(training_data$features),
  Status = factor(training_data$metadata$DiseaseState, 
                  levels = c(0, 1), 
                  labels = c("Healthy", "Sepsis"))
)
rownames(clinical_info) <- rownames(training_data$features)

# ====================== 构建caret兼容的数据结构 ======================
# 使用标准化ML数据框
ml_dataset <- data.frame(
  DiseaseStatus = clinical_info$Status,
  training_data$features
)

# ====================== 创建可复用的预处理函数 ======================
sanitize_gene_names <- function(names) {
  # 标准基因名清理流程 
  names <- make.names(names, unique = TRUE)
  gsub("\\.", "_", tolower(names))
}
colnames(ml_dataset)[-1] <- sanitize_gene_names(colnames(ml_dataset)[-1])
# ====================== 机器学习特征选择 ======================
# 定义模型配置参数
response_variable <- "DiseaseStatus"  
min_feature_count <- 5                 
model_methods <- c("lasso_regression", "boosted_glm", "random_forest", 
                   "stepwise_both", "stepwise_backward")  # 替代preTrain.method

# 创建空列表存储结果
feature_selection_results <- list()    
execution_times <- list()               

# 设置可重复性种子
set.seed(100)

# ====================== 创新特征选择工作流 ======================
#最耗时的是Stepglm方法，443个样本，105个基因
# 定义模型配置参数
response_variable <- "DiseaseStatus"  
min_feature_count <- 5                 
model_methods <- c("lasso_regression", "boosted_glm", "random_forest", 
                   "stepwise_both", "stepwise_backward")

# 创建空列表存储结果
feature_selection_results <- list()    
execution_times <- list()               

# 设置可重复性种子
set.seed(100)

# 确保响应变量是因子类型
ml_dataset$DiseaseStatus <- as.factor(ml_dataset$DiseaseStatus)

# ====================== 修复的特征选择工作流 ======================
for (ml_method in model_methods) {
  
  start_time <- Sys.time()
  
  # 模型构建
  current_model <- tryCatch({
    switch(EXPR = ml_method,
           "lasso_regression" = {
             train(
               DiseaseStatus ~ .,
               data = ml_dataset,
               method = "glmnet",
               family = "binomial",
               tuneGrid = expand.grid(alpha = 1, lambda = seq(0.001, 0.1, length = 20)),
               trControl = trainControl(method = "cv", number = 10, classProbs = TRUE)
             )
           },
           "boosted_glm" = {
             train(
               DiseaseStatus ~ .,
               data = ml_dataset,
               method = "glmboost",
               family = Binomial(),
               trControl = trainControl(method = "cv", number = 5, classProbs = TRUE)
             )
           },
           "random_forest" = {
             train(
               DiseaseStatus ~ .,
               data = ml_dataset,
               method = "rf",
               importance = TRUE,
               ntree = 500,
               trControl = trainControl(method = "oob", classProbs = TRUE),
               metric = "Accuracy"
             )
           },
           "stepwise_both" = {
             ml_df <- as.data.frame(ml_dataset)
             null_model <- glm(DiseaseStatus ~ 1, data = ml_df, family = binomial)
             full_model <- glm(DiseaseStatus ~ ., data = ml_df, family = binomial)
             step(null_model, 
                  scope = list(lower = null_model, upper = full_model),
                  direction = "both", 
                  trace = 0)
           },
           "stepwise_backward" = {
             ml_df <- as.data.frame(ml_dataset)
             full_model <- glm(DiseaseStatus ~ ., data = ml_df, family = binomial)
             step(full_model, direction = "backward", trace = 0)
           }
    )
  }, error = function(e) {
    message("Error in model: ", ml_method)
    message("Error message: ", e$message)
    return(NULL)
  })
  
  if (is.null(current_model)) {
    log_message <- sprintf("Method [%s] failed | Duration: %.2f s\n",
                           ml_method, difftime(Sys.time(), start_time, units = "secs"))
    cat(log_message)
    write(log_message, file = "feature_selection.log", append = TRUE)
    next
  }
  
  # ============== 修复的特征提取器 ==============
  selected_features <- switch(EXPR = ml_method,
                              "lasso_regression" = {
                                coefs <- coef(current_model$finalModel, s = current_model$bestTune$lambda)
                                feature_names <- rownames(coefs)[coefs[,1] != 0]
                                feature_names[!feature_names == "(Intercept)"]
                              },
                              "boosted_glm" = {
                                imp <- varImp(current_model)
                                
                                # 处理不同格式的重要性对象
                                if (inherits(imp, "varImp.train")) {
                                  imp_df <- as.data.frame(imp$importance)
                                } else if (is.data.frame(imp)) {
                                  imp_df <- imp
                                } else {
                                  imp_df <- as.data.frame(imp)
                                }
                                
                                # 添加特征名列
                                imp_df$Feature <- rownames(imp_df)
                                
                                # 检查是否有Overall列 - 如果没有则使用默认值
                                if (!"Overall" %in% colnames(imp_df)) {
                                  # 尝试使用第一个数值列
                                  num_cols <- sapply(imp_df, is.numeric)
                                  if (sum(num_cols) > 0) {
                                    colnames(imp_df)[which(num_cols)[1]] <- "Overall"
                                  } else {
                                    # 创建默认重要性分数
                                    imp_df$Overall <- 1
                                  }
                                }
                                
                                # 排序并筛选
                                imp_df %>%
                                  arrange(desc(Overall)) %>%
                                  filter(Overall > 0) %>%
                                  pull(Feature)
                              },
                              "random_forest" = {
                                imp <- varImp(current_model)
                                
                                if (inherits(imp, "varImp.train")) {
                                  imp_df <- as.data.frame(imp$importance)
                                } else if (is.data.frame(imp)) {
                                  imp_df <- imp
                                } else {
                                  imp_df <- as.data.frame(imp)
                                }
                                
                                imp_df$Feature <- rownames(imp_df)
                                
                                if (!"Overall" %in% colnames(imp_df)) {
                                  num_cols <- sapply(imp_df, is.numeric)
                                  if (sum(num_cols) > 0) {
                                    colnames(imp_df)[which(num_cols)[1]] <- "Overall"
                                  } else {
                                    imp_df$Overall <- 1
                                  }
                                }
                                
                                # 计算平均重要性
                                mean_imp <- mean(imp_df$Overall, na.rm = TRUE)
                                imp_df %>%
                                  arrange(desc(Overall)) %>%
                                  filter(Overall > mean_imp) %>%
                                  pull(Feature)
                              },
                              "stepwise_both" = {
                                names(coef(current_model))[-1]  # 移除截距项
                              },
                              "stepwise_backward" = {
                                names(coef(current_model))[-1]  # 移除截距项
                              }
  )
  
  # 保证最小特征数
  if (length(selected_features) < min_feature_count) {
    warning("Feature selection returned less than minimum features. Using top ", min_feature_count)
    
    # 智能选择前N个特征
    if (ml_method %in% c("lasso_regression", "stepwise_both", "stepwise_backward")) {
      selected_features <- selected_features[1:min(min_feature_count, length(selected_features))]
    } else {
      # 按重要性排序选择前N个
      imp_df <- if (exists("imp_df")) imp_df else {
        imp <- varImp(current_model)
        if (inherits(imp, "varImp.train")) {
          as.data.frame(imp$importance)
        } else {
          as.data.frame(imp)
        }
      }
      imp_df$Feature <- rownames(imp_df)
      
      # 确保有Overall列
      if (!"Overall" %in% colnames(imp_df)) {
        num_cols <- sapply(imp_df, is.numeric)
        if (sum(num_cols) > 0) {
          colnames(imp_df)[which(num_cols)[1]] <- "Overall"
        } else {
          imp_df$Overall <- 1
        }
      }
      
      top_features <- imp_df %>%
        arrange(desc(Overall)) %>%
        head(min_feature_count) %>%
        pull(Feature)
      selected_features <- top_features
    }
  }
  
  # 存储结果
  feature_selection_results[[ml_method]] <- selected_features
  execution_times[[ml_method]] <- difftime(Sys.time(), start_time, units = "secs")
  
  # 性能日志
  log_message <- sprintf("Method [%s] selected %d features | Duration: %.2f s\n",
                         ml_method, length(selected_features), execution_times[[ml_method]])
  cat(log_message)
  write(log_message, file = "feature_selection.log", append = TRUE)
}

# 保存结果
save(feature_selection_results, execution_times, file = "feature_selection_results.RData")
# ====================== 核心基因可视化 ======================
# 安装并加载UpSetR包
# install.packages("UpSetR")
library(UpSetR)
# 结果分析
cat("\n=== 特征选择结果汇总 ===\n")
for (method in names(feature_selection_results)) {
  cat(sprintf("%s: %d features\n", method, length(feature_selection_results[[method]])))
}
# 创建交集矩阵
upset_data <- fromList(feature_selection_results)
allcolour=c('#DF0A1F','#1C5BA7','#019E73','#ED621B','#E477C1')
# 绘制UpSet图
pdf("./ML_gene_intersection_upset.pdf", width=12, height=7)
upset(upset_data, sets = names(feature_selection_results), 
      order.by = "freq", 
      sets.bar.color =allcolour,
      matrix.color = '#DF0A1F',
      text.scale = 1.6,
      mainbar.y.label = "Gene number intersected",
      sets.x.label = "Gene number selected")
dev.off()
#绘制Veen图
library(VennDiagram)
venn.diagram(feature_selection_results,filename = "ML_VennDiagram.tiff",
            height = 4000, 
             width = 4000,
             fill=c('#DF0A1F','#1C5BA7','#019E73','#ED621B','#E477C1'))

# 计算核心共同基因
core_genes <- Reduce(intersect, feature_selection_results)
write.csv(core_genes, "ML_core_genes.csv", quote=FALSE)
core_genes 

# 特征频率统计
all_features <- unique(unlist(feature_selection_results))
feature_freq <- table(unlist(feature_selection_results))
sorted_features <- names(sort(feature_freq, decreasing = TRUE))

cat("\nTop 10 高频特征:\n")
print(head(sorted_features, 10))

#表达量可视乎
library(ggpubr)
# 预先筛选有效基因
core_genes_valid <- core_genes[core_genes %in% colnames(ml_dataset)]
my_comparisons <- list(c("Healthy", "Sepsis"))
plotlist <- lapply(core_genes_valid, function(gene) {
  data.frame(
    Expression = ml_dataset[, gene],
    Group = ml_dataset$DiseaseStatus
  ) %>% 
    ggboxplot(
      x = "Group", 
      y = "Expression",
      fill = "Group",
      palette = c(Healthy = "#61AACF", Sepsis = "#fc8c77")
    ) +stat_compare_means(comparisons = my_comparisons,method = "t.test") +
    labs(title = gene, y = "Expression")
})
# 组合图形
pdf("./ML_gene_intersection_expression.pdf", width=10, height=6)
ggarrange(plotlist = plotlist[1:min(2, length(plotlist))], 
          ncol = 2, nrow = 1)
dev.off()


#================绘制ROC曲线=======================
library(pROC)       # 用于ROC分析和绘图
library(ggplot2)    # 用于高级绘图
library(dplyr)      # 用于数据处理
library(tidyr)      # 用于数据整理
library(patchwork)  # 用于组合多个图表

# 确保核心基因在数据集中存在
core_genes_valid <- core_genes[core_genes %in% colnames(ml_dataset)]

# 创建ROC曲线数据
roc_data <- lapply(core_genes_valid, function(gene) {
  # 创建ROC对象
  roc_obj <- roc(response = ml_dataset$DiseaseStatus, 
                 predictor = ml_dataset[, gene])
  
  # 获取坐标数据
  coords <- coords(roc_obj, "all", ret = c("threshold", "specificity", "sensitivity"))
  
  # 返回结果
  data.frame(
    Gene = gene,
    AUC = as.numeric(roc_obj$auc),
    Threshold = coords$threshold,
    Sensitivity = coords$sensitivity,
    Specificity = coords$specificity
  )
}) %>% bind_rows()

# 按AUC排序基因
roc_data_summary <- roc_data %>%
  distinct(Gene, AUC) %>%
  arrange(desc(AUC))

# 创建ROC曲线图列表
roc_plots <- lapply(roc_data_summary$Gene, function(gene) {
  gene_data <- roc_data %>% filter(Gene == gene)
  auc_value <- unique(gene_data$AUC)
  
  ggplot(gene_data, aes(x = 1 - Specificity, y = Sensitivity)) +
    geom_path(color = "steelblue", size = 1.2) +
    geom_abline(intercept = 0, slope = 1, linetype = "dashed", color = "red") +
    labs(title = paste0(gene, " (AUC = ", round(auc_value, 3), ")"),
         x = "1 - Specificity (False Positive Rate)",
         y = "Sensitivity (True Positive Rate)") +
    theme_minimal() +
    theme(
      plot.title = element_text(face = "bold", size = 12),
      axis.title = element_text(size = 10),
      panel.grid.major = element_blank(),
      panel.grid.minor = element_blank(),
      panel.border = element_rect(fill = NA, color = "grey50")
    ) +
    coord_fixed()  # 保持1:1纵横比
})

# 组合所有ROC曲线到一个图中
combined_roc_plot <- wrap_plots(roc_plots) + 
  plot_layout(ncol = 2)  # 每行3个图
combined_roc_plot
# 保存组合图
ggsave("ML_combined_core_genes_roc.pdf", combined_roc_plot, 
       width = 10, height = 5)
# ============================================
#绘制叠加ROC图
# ============================================
library(pROC)
library(ggplot2)
library(dplyr)


# 1. 准备数据与ROC分析


# 确保核心基因在数据集中存在
core_genes_valid <- core_genes[core_genes %in% colnames(ml_dataset)]

# 创建颜色方案
gene_colors <- c("#a74564", "#00a2ff")
names(gene_colors) <- core_genes_valid

# 准备ROC曲线数据 + 计算AUC及置信区间
roc_list <- lapply(core_genes_valid, function(gene) {
  roc_obj <- roc(response = ml_dataset$DiseaseStatus, 
                 predictor = ml_dataset[, gene])
  return(roc_obj)
})
names(roc_list) <- core_genes_valid

# 计算AUC值、置信区间，并排序
auc_values <- sapply(roc_list, function(x) as.numeric(x$auc))
auc_ci <- lapply(roc_list, function(x) {
  ci <- ci.auc(x, method = "delong")  # 计算95% CI
  return(ci)
})

# 整理AUC和CI信息
auc_df <- data.frame(
  Gene = core_genes_valid,
  AUC = auc_values,
  CI_lower = sapply(auc_ci, `[`, 1),
  CI_upper = sapply(auc_ci, `[`, 3),
  stringsAsFactors = FALSE
)

# 按AUC降序排序
auc_df <- auc_df %>% arrange(desc(AUC))
sorted_genes <- auc_df$Gene
sorted_colors <- gene_colors[sorted_genes]

# 生成图例标签：Gene (AUC [95% CI])
legend_labels <- paste0(
  auc_df$Gene, 
  " (", round(auc_df$AUC, 3), 
  " [", round(auc_df$CI_lower, 3), "-", round(auc_df$CI_upper, 3), "])"
)
names(legend_labels) <- auc_df$Gene


# 2. 构建roc_data（用于后续阈值分析）

roc_data <- do.call(rbind, lapply(names(roc_list), function(gene) {
  coords_df <- coords(roc_list[[gene]], 
                      x = "all", 
                      ret = c("threshold", "sensitivity", "specificity"),
                      transpose = FALSE)
  coords_df$Gene <- gene
  coords_df$AUC <- as.numeric(roc_list[[gene]]$auc)
  return(coords_df)
}))


# 3. 绘制叠加ROC图（图例在框内）


roc_plot <- ggroc(roc_list[sorted_genes], legacy.axes = TRUE, size = 1.2) +
  geom_abline(intercept = 0, slope = 1, 
              linetype = "dashed", color = "grey50", linewidth = 0.5) +
  scale_color_manual(
    name = "Gene (AUC, 95% CI)",
    values = sorted_colors,
    labels = legend_labels[sorted_genes]
  ) +
  labs(
    x = "1 - Specificity (False Positive Rate)",
    y = "Sensitivity (True Positive Rate)"
  ) +
  theme_bw(base_size = 12) +
  theme(
    plot.title = element_text(face = "bold", size = 14, hjust = 0.5),
    axis.title = element_text(size = 12),
    axis.text = element_text(size = 10, color = "black"),
    legend.title = element_text(size = 10, face = "bold"),
    legend.text = element_text(size = 9),
    legend.position = c(0.72, 0.25),        # 图例放在框内（左下角区域）
    legend.background = element_rect(fill = "white", color = "grey80", linewidth = 0.3),
    legend.key = element_rect(fill = "white", color = NA),
    legend.box.background = element_rect(color = "grey80"),
    panel.grid = element_blank(),
    panel.border = element_rect(color = "black", fill = NA, linewidth = 0.8),
    plot.margin =ggplot2::margin(10, 10, 10, 10, "pt")
  ) +
  guides(color = guide_legend(ncol = 1))  # 单列图例
roc_plot
# 保存
ggsave("ML_mix_core_genes_roc.pdf", roc_plot, 
       width = 6.5, height = 5.5, dpi = 300)

# 4. 最佳阈值表格（补充AUC和CI）


best_thresholds <- roc_data %>%
  group_by(Gene) %>%
  mutate(Youden = Sensitivity + Specificity - 1) %>%
  filter(Youden == max(Youden)) %>%
  slice(1) %>%
  ungroup() %>%
  left_join(auc_df, by = "Gene") %>%
  select(Gene, AUC, CI_lower, CI_upper, Threshold, Sensitivity, Specificity, Youden) %>%
  arrange(desc(AUC))

# 保存结果
write.csv(best_thresholds, "ML_core_genes_best_thresholds.csv", row.names = FALSE)

print(roc_plot)


# ==============================================================================
# 机器学习模型可解释性分析模块 (Interpretability Analysis)
# ==============================================================================
library(glmnet)
library(randomForest)
library(ggplot2)
library(dplyr)
library(tidyr)
library(ggpubr)

# 确保数据格式准备就绪
x_matrix <- as.matrix(ml_dataset[, -1])
y_vector <- ml_dataset$DiseaseStatus

cat("\n=== 1. 计算 Lasso 回归系数 ===\n")
set.seed(100)
# 重新拟合 Lasso 以提取最佳模型系数
cv_lasso <- cv.glmnet(x_matrix, y_vector, family = "binomial", alpha = 1)
best_lambda <- cv_lasso$lambda.min

# 提取系数
lasso_coef_raw <- coef(cv_lasso, s = best_lambda)
lasso_coef_df <- data.frame(
  Gene = rownames(lasso_coef_raw),
  Coefficient = as.vector(lasso_coef_raw)
) %>%
  filter(Coefficient != 0 & Gene != "(Intercept)") %>%
  arrange(desc(Coefficient))

# 绘制 Lasso 系数条形图
lasso_plot <- ggplot(lasso_coef_df, aes(x = reorder(Gene, Coefficient), y = Coefficient, fill = Coefficient > 0)) +
  geom_bar(stat = "identity", color = "black", size = 0.3) +
  coord_flip() +
  scale_fill_manual(values = c("TRUE" = "#DF0A1F", "FALSE" = "#1C5BA7"), 
                    labels = c("TRUE" = "Positive (Risk)", "FALSE" = "Negative (Protective)"),
                    name = "Direction") +
  theme_bw(base_size = 12) +
  labs(title = "Lasso Regression Coefficients", x = "Genes", y = "Standardized Coefficient") +
  theme(plot.title = element_text(face = "bold", hjust = 0.5),
        legend.position = "bottom")

ggsave("ML_Interpretability_Lasso_Coef.pdf", lasso_plot, width = 6, height = 8)

cat("\n=== 2. 计算 Random Forest 特征重要性 ===\n")
set.seed(100)
# 针对二分类计算准确率和基尼指数下降
rf_model_interp <- randomForest(x = x_matrix, y = y_vector, importance = TRUE, ntree = 500)
rf_imp_df <- as.data.frame(importance(rf_model_interp))
rf_imp_df$Gene <- rownames(rf_imp_df)

# 提取并重组数据用于绘图
rf_imp_long <- rf_imp_df %>%
  dplyr::select(Gene, MeanDecreaseAccuracy, MeanDecreaseGini) %>%
  gather(key = "Metric", value = "Importance", -Gene)

# 筛选Top 30特征进行可视化，避免图表过于拥挤
top_genes_rf <- rf_imp_df %>% arrange(desc(MeanDecreaseAccuracy)) %>% head(30) %>% pull(Gene)
rf_plot_data <- rf_imp_long %>% filter(Gene %in% top_genes_rf)

# 绘制随机森林重要性图
rf_plot <- ggplot(rf_plot_data, aes(x = Importance, y = reorder(Gene, Importance))) +
  geom_segment(aes(x = 0, xend = Importance, y = Gene, yend = Gene), color = "grey50") +
  geom_point(aes(color = Metric), size = 3) +
  facet_wrap(~Metric, scales = "free_x") +
  scale_color_manual(values = c("MeanDecreaseAccuracy" = "#019E73", "MeanDecreaseGini" = "#ED621B")) +
  theme_bw(base_size = 12) +
  labs(title = "Random Forest Feature Importance", x = "Importance Score", y = "Genes") +
  theme(plot.title = element_text(face = "bold", hjust = 0.5),
        legend.position = "none",
        panel.grid.major.y = element_blank())

ggsave("ML_Interpretability_RF_Importance.pdf", rf_plot, width = 8, height = 7)

cat("\n=== 3. 跨算法特征一致性汇总 ===\n")
# 创建全特征字典
all_genes <- colnames(x_matrix)

# 构建跨算法选择矩阵
consistency_df <- data.frame(Gene = all_genes)

# 将 Lasso 和 RF 数值加入
consistency_df <- consistency_df %>%
  left_join(lasso_coef_df, by = "Gene") %>%
  left_join(dplyr::select(rf_imp_df, Gene, MeanDecreaseAccuracy, MeanDecreaseGini), by = "Gene")

# 填补 Lasso 中系数为 0 的基因
consistency_df$Coefficient[is.na(consistency_df$Coefficient)] <- 0

# 将特征选择结果 (0/1) 加入
for (method_name in names(feature_selection_results)) {
  genes_selected <- feature_selection_results[[method_name]]
  consistency_df[[method_name]] <- ifelse(consistency_df$Gene %in% genes_selected, 1, 0)
}

# 计算在多少种算法中被选中 (Frequency)
method_cols <- names(feature_selection_results)
consistency_df$Selection_Frequency <- rowSums(consistency_df[, method_cols])

# 优先按频率，其次按RF重要性降序排列，导出为 CSV 供补充表格使用
final_summary_table <- consistency_df %>%
  arrange(desc(Selection_Frequency), desc(MeanDecreaseAccuracy))

write.csv(final_summary_table, "Supplementary_Table_X_ML_Interpretability.csv", row.names = FALSE)

cat("分析完成！已输出 Lasso系数图、RF重要性图及补充表格 CSV。\n")
library(dplyr)

# 假设 consistency_df 是我们在上一步代码中生成的包含所有基因频率和重要性的数据框
# 将严格交集升级为“集成投票分级 (Ensemble Voting Tiers)”
revised_summary_table <- consistency_df %>%
  # 只要被任何一种算法选中过至少1次，就保留在池子中
  filter(Selection_Frequency >= 1) %>% 
  mutate(
    # 增加核心列：置信度分级
    Confidence_Tier = case_when(
      Selection_Frequency == length(model_methods) ~ "Strict Consensus (5/5)",
      Selection_Frequency %in% c(3, 4) ~ "High Confidence (3-4/5)",
      Selection_Frequency %in% c(1, 2) ~ "Algorithm-Specific (1-2/5)",
      TRUE ~ "None"
    )
  ) %>%
  # 排序逻辑：优先按得票数降序，同票数下按随机森林的Accuracy下降幅度降序排列
  arrange(desc(Selection_Frequency), desc(MeanDecreaseAccuracy))

# 查看前几个高价值基因
head(revised_summary_table %>% dplyr::select(Gene, Selection_Frequency, Confidence_Tier, MeanDecreaseAccuracy))

# 导出为最终版补充表格
write.csv(revised_summary_table, "Supplementary table 5 ML Interpretability.csv", row.names = FALSE)

cat("\n已生成升级版的补充表格：Revised_Supplementary_Table_X_ML_Voting_Tiers.csv\n")
# 可选：绘制气泡图展示核心基因在各算法中的一致性 (针对 Frequency >= 3 的基因)
bubble_data <- final_summary_table %>%
  filter(Selection_Frequency >= 3) %>%
  dplyr::select(Gene, all_of(method_cols)) %>%
  gather(key = "Algorithm", value = "Selected", -Gene) %>%
  filter(Selected == 1)

bubble_plot <- ggplot(bubble_data, aes(x = Algorithm, y = reorder(Gene, Gene))) +
  geom_point(color = "#1C5BA7", size = 5) +
  theme_bw(base_size = 12) +
  labs(title = "Feature Consistency Across ML Algorithms", x = "", y = "") +
  theme(axis.text.x = element_text(angle = 45, hjust = 1),
        plot.title = element_text(face = "bold", hjust = 0.5))
bubble_plot
ggsave("ML_Interpretability_Consistency_Bubble.pdf", bubble_plot, width = 6, height = 6)

# ==============================================================================
# 机器学习内部交叉验证与性能对比 (10-fold Cross-Validation Benchmarking)
# ==============================================================================
library(caret)
library(pROC)
library(dplyr)

# 1. 数据预处理：确保因变量为合法的 R 因子名（用于 caret 计算概率）
cv_data <- ml_dataset
# 将 0/1 转换为具体的分类名，避免 caret 报错
cv_data$DiseaseStatus <- factor(
  ifelse(cv_data$DiseaseStatus == 1 | cv_data$DiseaseStatus == "Sepsis", "Sepsis", "Healthy"),
  levels = c("Healthy", "Sepsis")
)

# 2. 设置统一的 10 折交叉验证控制参数
# savePredictions = "final" 是关键，它允许我们提取 CV 过程中的验证集真实预测值
set.seed(100)
cv_control <- trainControl(
  method = "cv", 
  number = 10, 
  classProbs = TRUE, 
  summaryFunction = twoClassSummary, # 提取 ROC, Sens, Spec
  savePredictions = "final"
)

# 用于计算 Accuracy 的附加控制参数
acc_control <- trainControl(
  method = "cv", 
  number = 10, 
  classProbs = TRUE, 
  savePredictions = "final"
)

# 3. 初始化结果存储列表
model_metrics <- list()
models_to_run <- c("LASSO", "Boosted_GLM", "Random_Forest", "Stepwise_Both")

cat("\n=== 开始执行 10-fold 交叉验证 (可能需要几分钟) ===\n")

for (m in models_to_run) {
  cat(sprintf("Training model: %s ...\n", m))
  
  start_t <- Sys.time()
  
  # 为了获取全面的指标，我们使用 tryCatch 防止单一模型报错中断全流程
  fit_roc <- tryCatch({
    switch(m,
           "LASSO" = train(DiseaseStatus ~ ., data = cv_data, method = "glmnet", 
                           metric = "ROC", trControl = cv_control,
                           tuneGrid = expand.grid(alpha = 1, lambda = seq(0.001, 0.1, length = 10))),
           "Boosted_GLM" = train(DiseaseStatus ~ ., data = cv_data, method = "glmboost", 
                                 metric = "ROC", trControl = cv_control),
           "Random_Forest" = train(DiseaseStatus ~ ., data = cv_data, method = "rf", 
                                   metric = "ROC", trControl = cv_control, ntree = 500),
           "Stepwise_Both" = train(DiseaseStatus ~ ., data = cv_data, method = "glmStepAIC", 
                                   metric = "ROC", trControl = cv_control, trace = FALSE)
    )
  }, error = function(e) { message("Error in ", m, ": ", e$message); return(NULL) })
  
  fit_acc <- tryCatch({
    switch(m,
           "LASSO" = train(DiseaseStatus ~ ., data = cv_data, method = "glmnet", 
                           metric = "Accuracy", trControl = acc_control,
                           tuneGrid = expand.grid(alpha = 1, lambda = seq(0.001, 0.1, length = 10))),
           "Boosted_GLM" = train(DiseaseStatus ~ ., data = cv_data, method = "glmboost", 
                                 metric = "Accuracy", trControl = acc_control),
           "Random_Forest" = train(DiseaseStatus ~ ., data = cv_data, method = "rf", 
                                   metric = "Accuracy", trControl = acc_control, ntree = 500),
           "Stepwise_Both" = train(DiseaseStatus ~ ., data = cv_data, method = "glmStepAIC", 
                                   metric = "Accuracy", trControl = acc_control, trace = FALSE)
    )
  }, error = function(e) { return(NULL) })
  
  if (!is.null(fit_roc) && !is.null(fit_acc)) {
    # 提取交叉验证的真实预测结果 (Out-of-fold predictions)
    cv_preds <- fit_roc$pred
    
    # 确保提取的是最优调参（Best Tune）下的验证集预测
    best_preds <- merge(cv_preds, fit_roc$bestTune)
    
    # 计算 CV-AUC 及 95% CI (基于 pROC 包)
    # direction = "<" 确保计算正确方向，假设 Sepsis 的概率越高越准确
    cv_roc_obj <- pROC::roc(response = best_preds$obs, predictor = best_preds$Sepsis, 
                            levels = c("Healthy", "Sepsis"), direction = "<", quiet = TRUE)
    
    auc_val <- cv_roc_obj$auc
    ci_val <- pROC::ci.auc(cv_roc_obj)
    
    # 提取平均 Sensitivity, Specificity
    # 注意：caret 输出的 ROC 指标是在重采样中平均得到的
    best_metrics <- fit_roc$results %>% 
      filter(row_number() == as.numeric(rownames(fit_roc$bestTune)))
    
    sens_val <- best_metrics$Sens
    spec_val <- best_metrics$Spec
    
    # 提取 Accuracy
    best_acc_metrics <- fit_acc$results %>% 
      filter(row_number() == as.numeric(rownames(fit_acc$bestTune)))
    acc_val <- best_acc_metrics$Accuracy
    
    # 保存该模型的所有指标
    model_metrics[[m]] <- data.frame(
      Model = m,
      AUC_Value = as.numeric(auc_val),
      AUC_CI_Lower = ci_val[1],
      AUC_CI_Upper = ci_val[3],
      Sensitivity = sens_val,
      Specificity = spec_val,
      Accuracy = acc_val
    )
  }
  cat(sprintf("Done %s in %.2f secs\n", m, as.numeric(difftime(Sys.time(), start_t, units = "secs"))))
}

# 4. 整合数据并格式化输出表格
final_metrics_df <- bind_rows(model_metrics) %>%
  mutate(
    # 格式化 AUC (95% CI) 满足学术期刊标准
    `CV-AUC (95% CI)` = sprintf("%.3f (%.3f-%.3f)", AUC_Value, AUC_CI_Lower, AUC_CI_Upper),
    Sensitivity = sprintf("%.3f", Sensitivity),
    Specificity = sprintf("%.3f", Specificity),
    Accuracy = sprintf("%.3f", Accuracy),
    `CV-AUC` = sprintf("%.3f", AUC_Value)
  )


# ==============================================================================
# 生成的综合性能评估表 (Merged Supplementary Table 3)
# ==============================================================================

supp_table_merged <- final_metrics_df %>%
  # 选取所有关键指标，并安排合理的列顺序
  dplyr::select(Model, `CV-AUC (95% CI)`, Accuracy, Sensitivity, Specificity) %>%
  # 按照 CV-AUC 降序排列，把表现最好的模型放在最前面
  arrange(desc(`CV-AUC (95% CI)`))

# 导出为最终的 CSV 文件
write.csv(supp_table_merged, "Supplementary_Table_3_Merged_ML_CV_Metrics.csv", row.names = FALSE)

cat("\n=== 合并版 Supplementary Table 3 导出成功 ===\n")
print(supp_table_merged)


# #三方数据验证GSE133822 --------------------------------------------------------
tbl <-data.table::fread("../GSE133822_sepsis_count.txt.gz", header=T, quote="", stringsAsFactors=F, data.table=F)
tbl <- tbl %>% 
  group_by(GeneName) %>% 
  summarise_all(function(x) mean(x, na.rm = TRUE))
cols_to_keep <- names(tbl)[grepl("CD14|GeneName", names(tbl)) & !grepl("Cancer|CriticallyIll|Crit-Ill", names(tbl))]
tbl <- tbl[core_genes, cols_to_keep]
row.names(tbl) <- tbl$GeneName
expr_matrix <- as.data.frame(tbl[,-1])
row.names(expr_matrix) <- row.names(tbl)
expr_matrix <- as.data.frame(t(expr_matrix)) %>% mutate(
  Group = case_when(
    grepl("Healthy", rownames(.)) ~ "Healthy",
    grepl("Sepsis_Early", rownames(.)) ~ "Sepsis_Early",
    grepl("Sepsis_Late", rownames(.)) ~ "Sepsis_Late",
    TRUE ~ "Other"
  ))%>%
  filter(Group != "Other")
#绘图
my_comparisons <- list(c("Healthy", "Sepsis_Early"), c("Healthy", "Sepsis_Late"),c("Sepsis_Early", "Sepsis_Late"))
plotlist <- lapply(core_genes_valid, function(gene) {
  data.frame(
    Expression = expr_matrix[, gene],
    Group = expr_matrix$Group
  ) %>% 
    ggboxplot(
      x = "Group", 
      y = "Expression",
      fill = "Group",
      palette = c(Healthy = "#61AACF", Sepsis_Early = "#fc8c77",Sepsis_Late="#019E73")
    ) +
    stat_compare_means(comparisons = my_comparisons,method = "t.test") +
    labs(title = gene, y = "Expression")+
    scale_x_discrete(limits = c("Healthy", "Sepsis_Early", "Sepsis_Late")) 
})
# 组合图形
pdf("./GSE133822_coregenes_expression.pdf", width=10, height=6)
ggarrange(plotlist = plotlist[1:min(2, length(plotlist))], 
          ncol = 2, nrow = 1)
dev.off()
#ROC
# ==============================================================================
# 三组独立 ROC 曲线绘制 (Healthy vs Sepsis, Healthy vs Early, Early vs Late)
# ==============================================================================
library(pROC)
library(dplyr)
library(ggplot2)
library(ggpubr)
library(pROC)

# 1. 定义核心绘图函数 (已嵌入强制翻转逻辑)
generate_roc_plot <- function(data, control_groups, case_groups, plot_title) {
  
  # 筛选目标分组并构建二分类结局变量
  plot_data <- data %>%
    filter(Group %in% c(control_groups, case_groups)) %>%
    mutate(Status = ifelse(Group %in% case_groups, 1, 0))
  
  roc_list <- list()
  legend_labels <- c()
  
  for (gene in core_genes_valid) {
    # 第 1 步：先默认按 "高表达致病" (direction = "<") 计算
    res_roc <- pROC::roc(response = plot_data$Status, 
                         predictor = plot_data[[gene]], 
                         levels = c(0, 1), 
                         direction = "<", 
                         quiet = TRUE)
    
    # 第 2 步：核心拦截！如果 AUC < 0.5，说明基因是下调的，强制反转为 ">"
    if (res_roc$auc < 0.5) {
      res_roc <- pROC::roc(response = plot_data$Status, 
                           predictor = plot_data[[gene]], 
                           levels = c(0, 1), 
                           direction = ">", 
                           quiet = TRUE)
    }
    
    roc_list[[gene]] <- res_roc
    
    # 提取 AUC 和 95% CI
    auc_val <- res_roc$auc
    ci_val <- pROC::ci.auc(res_roc)
    
    # 格式化图例
    label_str <- sprintf("%s (AUC=%.3f, 95%% CI: %.3f-%.3f)", 
                         gene, auc_val, ci_val[1], ci_val[3])
    legend_labels[gene] <- label_str
  }
  
  # 颜色配置 (红蓝配色)
  sorted_genes <- core_genes_valid
  sorted_colors <- c("#E64B35", "#4DBBD5")[1:length(sorted_genes)]
  names(sorted_colors) <- sorted_genes
  
  # 应用模板绘图
  p <- ggroc(roc_list[sorted_genes], legacy.axes = TRUE, size = 1.2) +
    geom_abline(intercept = 0, slope = 1, 
                linetype = "dashed", color = "grey50", linewidth = 0.5) +
    scale_color_manual(
      name = "Gene (AUC, 95% CI)",
      values = sorted_colors,
      labels = legend_labels[sorted_genes]
    ) +
    labs(
      title = plot_title,
      x = "1 - Specificity (FPR)",
      y = "Sensitivity (TPR)"
    ) +
    theme_bw(base_size = 12) +
    theme(
      plot.title = element_text(face = "bold", size = 12, hjust = 0.5), 
      axis.title = element_text(size = 11),
      axis.text = element_text(size = 10, color = "black"),
      legend.title = element_text(size = 9, face = "bold"),
      legend.text = element_text(size = 8),
      legend.position = c(0.60, 0.18), 
      legend.background = element_rect(fill = "white", color = "grey80", linewidth = 0.3),
      legend.key = element_rect(fill = "white", color = NA),
      legend.box.background = element_rect(color = "grey80"),
      panel.grid = element_blank(),
      panel.border = element_rect(color = "black", fill = NA, linewidth = 0.8),
      plot.margin = ggplot2::margin(10, 10, 10, 10, "pt")
    ) +
    guides(color = guide_legend(ncol = 1))
  
  return(p)
}

# 2. 分别生成三张 ROC 图
plot_total <- generate_roc_plot(expr_matrix, 
                                control_groups = "Healthy", 
                                case_groups = c("Sepsis_Early", "Sepsis_Late"), 
                                plot_title = "Healthy vs. Sepsis (Total)")

plot_early <- generate_roc_plot(expr_matrix, 
                                control_groups = "Healthy", 
                                case_groups = "Sepsis_Early", 
                                plot_title = "Healthy vs. Sepsis_Early")

plot_progression <- generate_roc_plot(expr_matrix, 
                                      control_groups = "Sepsis_Early", 
                                      case_groups = "Sepsis_Late", 
                                      plot_title = "Sepsis_Early vs. Sepsis_Late")

# 3. 打印查看结果（并在右侧Plots窗口直接预览）
print(plot_total)
# 3. 组合输出为高分SCI标准的 1x3 组图
pdf("./GSE133822_coregenes_ROC_3panels.pdf", width=15, height=5)
ggarrange(plot_total, plot_early, plot_progression, 
          ncol = 3, nrow = 1, 
          labels = c("A", "B", "C"), 
          font.label = list(size = 14, face = "bold"))
dev.off()
