# Supplementary material for: Incorporating WGCNA and Machine Learning to Identify ADAP2 as a Critical Efferocytosis-Related Gene in Sepsis
Source: Pathogens. 2026 Jun 1;15(6):596. doi: 10.3390/pathogens15060596 (PMC13304750; doi:10.3390/pathogens15060596)
Supplement: Supplementary file 1 [file pathogens-15-00596-s001.zip › R_script/Code_S4_scRNAseq_Integration.R]

#2025-07-19
# 1,文件准备 --------------------------------------------------------------------
# sessionInfo()  #查看当前环境及包版本
# myfile <- list.files('./')
# myfile[1:24]
# mysample <- unlist(lapply(myfile,function(x){strsplit(x,'_')[[1]][2]}))
# mysample[1:6]
# fileformat <-  unlist(lapply(myfile,function(x){strsplit(x,'_')[[1]][3]}))
# fileformat[1:6]
# for(i in 1: length(myfile)){
#   #创建每个样本自己的文件夹:
#   dir.create(paste0('./',mysample[i]))
#   #把文件依次移动到新的文件夹中并命名:
#   file.copy(paste0('./',myfile[i]),
#             paste0('./',mysample[i],'/',fileformat[i]))
#   #删除原文件:
#   unlink(paste0('./',myfile[i]))a `z`
# }
# rm(list = ls())

# 2,加载必需的R包 -----------------------------------------------------------------
pacman::p_load(
  # 数据处理
  tidyverse, data.table,openxlsx,DT,
  # 单细胞分析
  Seurat, SingleCellExperiment,'glmGamPoi',harmony,CellChat,
  # 可视化
  ggplot2,ggpubr, patchwork, ComplexHeatmap,SCP,cowplot,monocle,
  install = F 
)


# 3,数据加载与质控 ----------------------------------------------------------------
rm(list = ls())
#样本文件夹
# 定义样本路径和元数据
samples <- c(
  "/home/scrna/xiechaozheng/data/GSE_use/HC10/", 
  "/home/scrna/xiechaozheng/data/GSE_use/HC20/", 
  "/home/scrna/xiechaozheng/data/GSE_use/HC30/", 
  "/home/scrna/xiechaozheng/data/GSE_use/HC40/", 
  "/home/scrna/xiechaozheng/data/GSE_use/S2-T0/", 
  "/home/scrna/xiechaozheng/data/GSE_use/S3-T0/", 
  "/home/scrna/xiechaozheng/data/GSE_use/S2-T6/", 
  "/home/scrna/xiechaozheng/data/GSE_use/S3-T6/", 
  "/home/scrna/xiechaozheng/data/GSE_use/S20_D14/",
  "/home/scrna/xiechaozheng/data/GSE_use/S30_D14/", 
  "/home/scrna/xiechaozheng/data/GSE_use/Sep1_D14/", 
  "/home/scrna/xiechaozheng/data/GSE_use/Sep2_D14/"
)

# 创建样本元数据
metadata <- tibble(
  Path = samples,
  SampleID = basename(samples) %>% str_replace("/$", ""),
  Group = case_when(
    str_detect(SampleID, "^HC") ~ "Healthy",
    str_detect(SampleID, "^S") ~ "Sepsis",
    TRUE ~ NA_character_
  ),
  Timepoint = case_when(
    Group == "Healthy" ~ "HC",
    str_detect(SampleID, "T0|T6") ~ "T",
    str_detect(SampleID, "D14") ~ "D14",
    TRUE ~ NA_character_
  ),
  Condition = paste(Group, Timepoint, sep = "_")
)

# 读取数据并创建Seurat对象列表
seurat_list <- map(1:nrow(metadata), function(i) {
  cat("Processing sample:", metadata$SampleID[i], "\n")
  
  # 读取10x数据 - 处理多模态数据
  data <- Read10X(data.dir = metadata$Path[i])
  
  # 检查是否为列表（包含多种数据类型）
  if (is.list(data)) {
    # 提取基因表达数据
    gene_data <- data[["Gene Expression"]]
    
    # 如果找不到"Gene Expression"，尝试第一个元素
    if (is.null(gene_data)) {
      gene_data <- data[[1]]
    }
    
    # 清理特征名称：替换下划线为连字符
    rownames(gene_data) <- rownames(gene_data) %>% 
      str_replace_all("_", "-")
    
    data <- gene_data
  } else {
    # 对于单模态数据，同样清理特征名称
    rownames(data) <- rownames(data) %>% 
      str_replace_all("_", "-")
  }
  
  # 创建Seurat对象
  obj <- CreateSeuratObject(
    counts = data,
    project = metadata$SampleID[i],
    min.cells = 3,
    min.features = 200
  )
  
  # 添加元数据
  obj$Group <- metadata$Group[i]
  obj$Timepoint <- metadata$Timepoint[i]
  obj$Condition <- metadata$Condition[i]
  obj$SampleID <- metadata$SampleID[i]
  
  # 计算线粒体基因比例
  mt_pattern <- case_when(
    any(grepl("^MT-", rownames(obj))) ~ "^MT-",   # 人类
    any(grepl("^mt-", rownames(obj))) ~ "^mt-",   # 小鼠
    any(grepl("^MT.", rownames(obj))) ~ "^MT.",   # 其他格式
    TRUE ~ "^MT-"
  )
  
  obj[["percent.mt"]] <- PercentageFeatureSet(
    obj, 
    pattern = mt_pattern
  )
  
  return(obj)
})

# 合并所有对象
combined <- merge(seurat_list[[1]], y = seurat_list[2:length(seurat_list)], add.cell.ids = metadata$SampleID)
# 关键检查1：查看分组信息
cat("\nGroup distribution in metadata:\n")
print(table(combined$Timepoint))
combined$Timepoint <- dplyr::recode_factor(
  combined$Timepoint,
  "D14" = "sepsis-lately",
  "HC" = "healthy",
  "T" = "sepsis-early"
)

# 再次检查分组信息
cat("\nGroup distribution after correction:\n")
print(table(combined$Timepoint))

#3，过滤
cat("\n=== QC Metrics Summary ===\n")
summary(combined$nFeature_RNA)
summary(combined$nCount_RNA)
summary(combined$percent.mt)
#可视化QC指标
FeatureScatter(combined, feature1 = "nCount_RNA", feature2 = "percent.mt")
FeatureScatter(combined, feature1 = "nCount_RNA", feature2 = "nFeature_RNA")
VlnPlot(combined, features = c("nFeature_RNA", "nCount_RNA", "percent.mt"), ncol = 3)
head(combined@meta.data)
#保存原始seurat数据
saveRDS(combined,file = "./output/seurat_combined.rds")
saveRDS(seurat_list,file = "./output/seurat_list.rds")
rm(list = ls())
combined <- readRDS("./output/seurat_combined.rds")
seurat_list <- readRDS("./output/seurat_list.rds")
# 设置QC阈值
combined <- subset(combined, 
                   subset = nFeature_RNA > 200 & 
                     nFeature_RNA < 4000 & 
                     percent.mt < 15&
                     nCount_RNA<20000)
p <- VlnPlot(combined, features = c("nFeature_RNA", "nCount_RNA", "percent.mt"), ncol = 3)
ggsave("./plot/QC_after_vlnplot.pdf",plot = p,width = 10,height = 5)
# 标准化和特征选择
combined <- NormalizeData(combined)
combined <- FindVariableFeatures(combined, selection.method = "vst", nfeatures = 5000)
which(rownames(combined) %in% c("ADAP2", "RPS17"))
# 数据整合（使用SCTransform）
combined_list <- SplitObject(combined, split.by = "SampleID")

# 对每个样本进行SCTransform,PCA
# combined_list <- map(combined_list, function(x) {
#   SCTransform(x, method = "glmGamPoi", vars.to.regress = "percent.mt", verbose = FALSE)
# })
combined_list <- map(combined_list, function(x) {
  x <- SCTransform(x,
                   method         = "glmGamPoi",
                   vars.to.regress = "percent.mt",
                   verbose        = FALSE)
  x <- RunPCA(x, npcs = 30, verbose = FALSE)
  return(x)
})


# 检查每个对象是否有 SCT assay 和 pca reduction
library(purrr)

check <- map(combined_list, ~ {
  c(
    SCT = inherits(.x[["SCT"]], "Assay5") || inherits(.x[["SCT"]], "SCTAssay"),
    PCA = inherits(.x[["pca"]], "DimReduc")
  )
})

check
# 选择整合特征
features <- SelectIntegrationFeatures(object.list = combined_list, nfeatures = 5000)
which(features %in% c("ADAP2", "RPS17"))
combined_list <- PrepSCTIntegration(object.list = combined_list, anchor.features = features)
library(future)
plan(multicore, workers = 15)   # 或 multisession 若 multicore 不可用
anchors <- FindIntegrationAnchors(
  object.list       = combined_list,
  normalization.method = "SCT",
  anchor.features   = features,
  dims              = 1:30,
  reduction         = "rpca",
  k.anchor          = 10,      # 比默认 20 更小 → 速度↑
  k.filter          = 100,     # 默认 200，减小一半
  max.features      = 5000,    # 限制特征量
  verbose           = TRUE
)

integrated <- IntegrateData(
  anchorset = anchors,
  normalization.method = "SCT",
  dims = 1:30
)

# 设置默认分析为整合后的数据
DefaultAssay(integrated) <- "integrated"
saveRDS(integrated,file = "./output/integrated.rds")
# 降维和聚类
integrated <- RunPCA(integrated, npcs = 30, verbose = FALSE)
integrated <- RunUMAP(integrated, reduction = "pca", dims = 1:30, verbose = FALSE)
integrated <- RunTSNE(integrated, reduction = "pca", dims = 1:30, verbose = FALSE)
integrated <- FindNeighbors(integrated, reduction = "pca", dims = 1:30, verbose = FALSE)
integrated <- FindClusters(integrated, resolution = 0.5, verbose = FALSE)
#查看批次后分组数据集差异
options(repr.plot.height=5,repr.plot.width=12)
p1 <- DimPlot(object = integrated,reduction = "pca",pt.size = .1,group.by = "orig.ident")
p2 <- VlnPlot(object = integrated,features = "PC_1",group.by = "orig.ident",pt.size = .1)
plot_grid(p1,p2)
ggsave("./plot/QC_after_批次.pdf",plot =plot_grid(p1,p2),height = 5,width = 12)
#可视化
DimPlot(integrated,reduction = "umap",group.by = "Group",pt.size = .1,split.by = "Group")
DimPlot(integrated,reduction="umap",split.by = "Group",label = T)

p <- CellDimPlot(integrated, group.by = "seurat_clusters", reduction = "tsne")
p
ggsave("./plot/integrated_seurat_clusters_tsne.pdf",plot = p,height = 5,width = 9.5)
saveRDS(integrated,file = "./output/integrated.rds")
#2025-07-20
rm(list = ls())
seurat_combined <- readRDS("./output/integrated.rds")
# find markers for every cluster compared to all remaining cells, report only the positive ones
#devtools::install_github('immunogenomics/presto')
seurat_combined <- PrepSCTFindMarkers(seurat_combined)
pbmc.markers <- FindAllMarkers(seurat_combined,only.pos=F,min.pct=0.25,logfc.threshold=0.25)
write.xlsx(pbmc.markers,"./output/seurat_combined_cluster_combined_pbmc_markers.xlsx")
pbmc.markers <- read.xlsx("./output/seurat_combined_cluster_combined_pbmc_markers.xlsx")
pbmc.markers %>% group_by(cluster) %>% 
  top_n(n = 50,wt = avg_log2FC)->top50
datatable(top10)
write.xlsx(top50,file = "./output/cluster_top50.xlsx")
p<-DoHeatmap(seurat_combined,features = top5$gene,group.by = "seurat_clusters")
ggsave("./plot/seurat_combined_clusters_top5gene_DoHeatmap.pdf",plot = p,height = 10,width = 12)
#未注释分群图
DotPlot(seurat_combined, features = top3$gene,group.by = "seurat_clusters") + RotatedAxis() 
datatable(head(seurat_combined@meta.data),options = list(pageLength = 10))
p <- CellDimPlot(seurat_combined, group.by = "seurat_clusters", reduction = "tsne",split.by ="Timepoint")
p
ggsave("./plot/seurat_combined_clusters_timepoint_tsne.pdf",plot = p,height = 5,width = 18)
FeaturePlot(seurat_combined,pt.size = .8,features = c("RPS17",
                              "ADAP2"),reduction = "tsne")
ggsave("./plot/seurat_combined_clusters_tsne.pdf",plot = p,height = 5,width = 5)
# 4，细胞类型注释 ------------------------------------------------------------------

markers <- c('CD3D','CD3E', #T cell
             'GNLY','NKG7','KLRD1',"NCAM1",'GZMB', #NK/NKT cell
             'IGKC',"IGHA1","IGHG1","MZB1",'JCHAIN','PRDM1','XBP1',#Plasma cell
             "IGLC2","CD19","CD79A", "CD79B", 'MS4A1',#B cell
             'CD14','FCGR3A',"CD68",'CD163',"LYZ",'S100A8',#Monocytes and macrophages
             'SCT','IL3RA','SERPINF1','ITM2C',"CLEC10A", #pDendritic cell
             'FCER1A','CST3', #cDendritic cell
             'CD177',"CSF3R",'FCGR3B','ITGAM', #Neutrophil
             'SNCA', 'PRDX2', 'GLRX5', #Erythroid precursor cells
             "PF4","GP1BA"#platelets
             )
#marker
DotPlot(
  seurat_combined,
  group.by = "seurat_clusters",  # 对应 Python 中的 groupby
  cols = c("lightgrey", "blue"),
  features = markers,  # 对应 Python 中的 var_names
  dot.scale = 10  # 调整点的大小
) + RotatedAxis()  # 旋转坐标轴，使点图更美观
#marker——定制
DotPlot(seurat_combined, features = markers,
        group.by = "seurat_clusters",
        cols = c("#F0F0F0", "#2166AC"),  # 蓝灰渐变
        dot.scale = 5,
        scale = TRUE) +
  theme_minimal() +
  theme(
    axis.title = element_blank(),
    axis.text.x = element_text(angle = 90, vjust = 0.5, color = "black"),
    panel.grid.major = element_line(color = "grey90"),
    legend.position = "bottom"
  ) +
  labs(title = "Immune Cell Marker Expression") +
  scale_size_continuous(range = c(1, 8))  # 点大小范围

FeaturePlot(seurat_combined,features = c('CD14','FCGR3A',"CD68",'CD163',"LYZ",'S100A8'),reduction = "tsne")#Monocytes and macrophages
FeaturePlot(seurat_combined,features = c('IGKC',"CD138","IGHG1","MZB1",'JCHAIN','PRDM1','XBP1'),reduction = "tsne")#Plasma cells
FeaturePlot(seurat_combined,features = c("CD3E","CD3D"),reduction = "tsne")# T cell
FeaturePlot(seurat_combined,features = c("IGLC2","CD19","CD79A", "CD79B", 'MS4A1'),reduction = "tsne")# B cell
FeaturePlot(seurat_combined,features = c('SCT','IL3RA','SERPINF1','ITM2C',"CLEC10A"),reduction = "tsne")# #pDendritic cell
FeaturePlot(seurat_combined,features = c ('FCER1A','CST3'),reduction = "tsne") #cDendritic cell
FeaturePlot(seurat_combined,features = c ('CD177',"CSF3R",'FCGR3B','ITGAM'),reduction = "tsne") #Neutrophil
FeaturePlot(seurat_combined,features = c ("EPOR","HBD","CA1"),reduction = "tsne") # #Erythroid progenitor cell
FeaturePlot(seurat_combined,features = c ("PF4","GP1BA"),reduction = "tsne") # #Platelets
FeaturePlot(seurat_combined,features = c ("CEBPA","CD34","MPO"),reduction = "tsne") # #CAP


#定义celltype
# meta，输入的数据框，例如obj@meta.data
# anno.list，注释对应信息，例如anno.list=list("OLI"=c(1,13,11,3,23,18), "MIC"=c(6,22))
# ref.col，原始列的列名，默认是无监督聚类得到的聚类列seurat_clusters
# anno.col，注释列的列名，默认是Celltype，如果此列不存在则会自动建一列并标记为'unknown'，如果存在，则此列之前的信息会保留，但可能会被覆盖
anno_cell <- function(meta,anno.list=NULL,ref.col='seurat_clusters',anno.col='Celltype'){
  colist <- unique(colnames(meta))
  if (length(grep(anno.col,colist))==0) {
    meta[,anno.col] <- 'unknown'
  }
  nlen <- length(anno.list)
  for (i in 1:nlen) {
    name <- names(anno.list)[i]
    clust <- anno.list[[name]]
    c1 <- which(meta[,ref.col] %in% clust)
    if (length(c1)!=0) {
      meta[,anno.col][c1] = name
    }
  }
  return(meta)
}
T_cell <- c(3,6,7,8,14,16)
NK_cell <- c(5)
Plasma <- c(22)
B <- c(0,17,19,20)
Mocrophage <- c(1,2,4,9,10)
pDC <- c(21)
cDC <- c(15,18)
Neu <- c(11)
Eru_p <- c(13)
platelet <- c(12)
seurat_combined@meta.data <- anno_cell(seurat_combined@meta.data,anno.list=list("T cell"=T_cell,
                                                        "NK/NKT cell"=NK_cell,
                                                        "Plasma cell"=Plasma,
                                                        "B cell"=B,
                                                        "Monocytes/macrophages"=Mocrophage,
                                                        "pDendritic cell"=pDC,
                                                        "cDendritic cell"=cDC,
                                                        "Neutrophil"=Neu,
                                                        "Erythroid precursor cell"=Eru_p,
                                                        "Platelets"=platelet))
CellDimPlot(seurat_combined, group.by = "seurat_clusters", reduction = "tsne")
p <- CellDimPlot(seurat_combined, group.by = "Celltype", reduction = "tsne",split.by = "Timepoint")
p
ggsave("./plot/seurat_combined_celltype_group_tsne.pdf",plot = p,height = 5,width = 18)
# 1. 定义自定义排序顺序（按您的需求调整顺序）
custom_order <- c(
  "T cell",
  "NK/NKT cell",
  "Plasma cell",
  "B cell",
  "Monocytes/macrophages",
  "pDendritic cell",
  "cDendritic cell",
  "Neutrophil",
  "Erythroid precursor cell",
  "Platelets"
)

# 2. 将细胞类型转换为有序因子
seurat_combined$Celltype <- factor(
  seurat_combined$Celltype,
  levels = custom_order
)
p <- DotPlot(seurat_combined, features = markers,
        group.by = "Celltype",
        cols = c("#F0F0F0", "#2166AC"),  # 蓝灰渐变
        dot.scale = 5,
        scale = TRUE) +
  theme_minimal() +
  theme(
    axis.title = element_blank(),
    axis.text.x = element_text(angle = 90, vjust = 0.5, color = "black"),
    panel.grid.major = element_line(color = "grey90"),
    legend.position = "bottom"
  ) +
  labs(title = "Immune Cell Marker Expression") +
  scale_size_continuous(range = c(1, 8))  # 点大小范围
ggsave("./plot/seurat_combined_celltype_markers_genes_dotplot.pdf",plot = p,height = 5,width = 10)
saveRDS(seurat_combined,file = "./output/seurat_combined_aftercelltype.rds")

# 5，初步可视化 -------------------------------------------------------------------
rm(list = ls())
seurat_combined <- readRDS(file = "./output/seurat_combined_aftercelltype.rds")
 
#1，celltype marker热图
markers <- intersect(markers, rownames(seurat_combined))
#修改默矩阵，可视化inte，差异分析RNA
DefaultAssay(seurat_combined) <- "SCT"
p <- GroupHeatmap(
  srt = seurat_combined,
  features = markers,
  group.by = c("Celltype"),
  heatmap_palette = "YlOrRd",
  show_row_names = T, row_names_side = "left",
  cluster_columns = TRUE,cluster_column_slices = TRUE,
  add_dot = TRUE, add_reticle = TRUE
)
print(p$plot)
#2，各群细胞数量分布
# 将样本、细胞类型、细胞个数制成表格
sample_table = as.data.frame(table(seurat_combined@meta.data$orig.ident,
                                   seurat_combined@meta.data$Celltype))
datatable(sample_table)
# 定义列名
names(sample_table ) = c("Samples","Celltype","CellNumber")
# 规定样本顺序
sample_table$sample <- factor(ifelse(grepl("HC",sample_table$Samples), "Healthy", "Sepsis"))
sample_table$sample <- factor(
  ifelse(grepl("HC",  sample_table$Samples), "Healthy",
         ifelse(grepl("T",   sample_table$Samples), "Sepsis early",
                ifelse(grepl("D14", sample_table$Samples), "Sepsis lately", NA))),
  levels = c("Healthy", "Sepsis early", "Sepsis lately")
)
datatable(sample_table)
# 指定颜色
colors = c("#8DD3C7", "#FFFFB3", "#BEBADA", "#FB8072", "#80B1D3", "#FDB462", "#B3DE69",
           "#FCCDE5", "#D9D9D9", "#1F78B4","#BC80BD", "#CCEBC5", "#FFED6F",  "#33A02C")
ggplot(sample_table,aes(x=sample,weight=CellNumber,fill=Celltype)) +  
  geom_bar(position="fill",width = 0.7, linewidth = 0.5,colour = '#222222') + 
  scale_fill_manual(values = colors) +  
  theme(panel.grid = element_blank(),        
        panel.background = element_rect(fill = "transparent",colour = NA),        
        axis.line.x = element_line(colour = "black"),       
        axis.line.y = element_line(colour = "black"),      
        plot.title = element_text(lineheight=.8, face="bold", hjust=0.5, size = 15)) + 
  labs(y="Percentage") + 
  RotatedAxis()
ggsave("./plot/seurat_combined_celltype_timepoint_cell_numbers.pdf",height = 5,width = 6)
# 饼图
sample_table2 <- subset(sample_table,sample =="Healthy")
names = table(sample_table2$Celltype) %>% names()
ratio <- sample_table2 %>% group_by(Celltype) %>% summarise(Total = sum(CellNumber))
pielabel = paste0(names," (",round(ratio$Total/sum(ratio$Total)*100,2),"%)")
pie(ratio$Total, labels=pielabel, radius = 0.8,clockwise = F, main = "Celltype",col = colors)
#3，hub genes在分群中表达情况
FeaturePlot(seurat_combined,features = c("ADAP2"),reduction = "tsne",split.by = "Timepoint",pt.size = 1,
            cols = c("lightgrey", "#0073c2"))+
  scale_x_continuous("")+scale_y_continuous("")+
  theme_bw()+ #改变ggplot2的主题
  theme( #进一步修改主题
    panel.grid.major = element_blank(),panel.grid.minor = element_blank(), #去掉背景线
    axis.ticks = element_blank(),axis.text = element_blank(), #去掉坐标轴刻度和数字
    legend.position = "none", #去掉图例
    plot.title = element_text(hjust = 0.5,size=20) #改变标题位置和字体大小
  )
ggsave("./plot/seurat_combined_celltype_ADAP2_timepoint_tsne.pdf",height = 5,width = 11)
#把 v5 assay 降级为 v4 assay
seurat_v4 <- seurat_combined
seurat_v4[["RNA"]] <- CreateAssayObject(counts = LayerData(seurat_combined, assay = "RNA", layer = "counts"))
DefaultAssay(seurat_v4) <- "RNA"

# 提取 Monocytes 或 Macrophages 的所有 barcode
mono_mac_barcodes <- colnames(seurat_combined)[
  seurat_combined$Celltype %in% c("Monocytes/macrophages")
]
DefaultAssay(seurat_combined) <- "integrated"
FeatureStatPlot(
  srt        = seurat_combined,
  group.by   = "Celltype",
  split.by   = "Timepoint",
  #cells = mono_mac_barcodes,
  stat.by    = c("RPS17", "ADAP2"),
  add_box    = TRUE,
  comparisons = list(
    c("healthy",        "sepsis-early"),
    c("healthy",        "sepsis-lately"),
    c("sepsis-early",   "sepsis-lately")
  )
)
ggsave("./plot/seurat_combined_celltype_ADAP2_timepoint_Vlnplot.pdf",height = 5,width = 11)
  DotPlot(
  object   = seurat_combined,
  features = c("RPS17", "ADAP2"),
  group.by = "Celltype",
  split.by = "Timepoint",
  cols     = c("#F0F0F0", "#FC8D59", "#7F2704"),  # 任意 3 色渐变
  dot.scale = 6
) +
  theme_minimal() +
  theme(axis.text.x = element_text(angle = 90, vjust = 0.5))
#4，各分群genes pheatmap
#差异表达、marker热图
seurat_combined <- RunDEtest(srt = seurat_combined, group_by = "Celltype", fc.threshold = 1, only.pos = FALSE)
VolcanoPlot(srt = seurat_combined, group_by = "Celltype")
#图1，原始图
DoHeatmap(seurat_combined,features = top5$gene,group.by = "Celltype",label = F)

#图2，SCP图
DEGs <- seurat_combined@tools$DEtest_Celltype$AllMarkers_wilcox
DEGs <- DEGs[with(DEGs, avg_log2FC > 2 & p_val_adj < 0.05), ]
# Annotate features with transcription factors and surface proteins
p <- FeatureHeatmap(
  srt            = seurat_combined,
  group.by       = "Celltype",
  features       = DEGs$gene,
  feature_split  = DEGs$group1,
  species        = "Homo_sapiens",
  db             = NULL,            # 不再请求 KEGG
  anno_terms     = FALSE,           # 关闭自动注释
  height         = 5,
  width          = 4
)
print(p$plot)
ggsave("./plot/seurat_combined_celltype_featureHeatmap.pdf",plot =print(p$plot) ,height = 8,width = 10)
# 6单核巨噬细胞提取与质控 ------------------------------------------------------------

Idents(seurat_combined)
levels(Idents(seurat_combined))

mono_macro <- subset(
  seurat_combined,
  subset = Celltype == "Monocytes/macrophages"
)
saveRDS(mono_macro,file = "./output/mono_macro.rds")

# 验证提取结果
print(paste("Total cells in subset:", ncol(mono_macro)))
print(table(mono_macro$Celltype))
rm(list = ls())

mono_macro <- readRDS("./output/mono_macro.rds")

# 检查亚群细胞的质量指标
summary(mono_macro)
VlnPlot(mono_macro, features = c("nFeature_RNA", "nCount_RNA", "percent.mt"), pt.size = 0.5)
# 重新标准化（使用SCTransform）
mono_macro <- subset(mono_macro, subset = nFeature_RNA > 200 & nFeature_RNA < 3000 & percent.mt < 10)
mono_macro <- SCTransform(mono_macro, verbose = FALSE)

#批次效应
# 选择整合特征
# 假设批次信息在 meta.data 的 "batch" 列
obj.list <- SplitObject(mono_macro, split.by = "Timepoint")
obj.list <- lapply(obj.list, FUN = SCTransform,
                   vars.to.regress = "percent.mt",
                   verbose = FALSE)
int.features <- SelectIntegrationFeatures(object.list = obj.list,
                                          nfeatures = 5000)
obj.list <- PrepSCTIntegration(object.list = obj.list, anchor.features = int.features)
library(future)
plan(multicore, workers = 15)   # 或 multisession 若 multicore 不可用
anchors <- FindIntegrationAnchors(
  object.list       = obj.list,
  normalization.method = "SCT",
  anchor.features   = int.features,
  dims              = 1:30,
  reduction         = "rpca",
  k.anchor          = 10,      # 比默认 20 更小 → 速度↑
  k.filter          = 100,     # 默认 200，减小一半
  max.features      = 5000,    # 限制特征量
  verbose           = TRUE
)
mono_macro <- IntegrateData(anchorset = anchors,
                                normalization.method = "SCT",
                            dims = 1:30,
                                verbose = FALSE)

# 设置默认分析为整合后的数据
DefaultAssay(mono_macro) <- "integrated"

# 降维和聚类
mono_macro <- RunPCA(mono_macro, npcs = 30)
#评估批次效应
options(repr.plot.height=5,repr.plot.width=12)
p1 <- DimPlot(object = mono_macro,reduction = "pca",pt.size = .1,group.by = "orig.ident")
p2 <- VlnPlot(object = mono_macro,features = "PC_1",group.by = "orig.ident",pt.size = .1)
plot_grid(p1,p2)
mono_macro <- RunUMAP(mono_macro, reduction = "pca", dims = 1:20)
mono_macro <- RunTSNE(mono_macro, reduction = "pca", dims = 1:20)
mono_macro <- FindNeighbors(mono_macro, reduction = "pca", dims = 1:20)
mono_macro <- FindClusters(mono_macro, resolution = 0.5)
Idents(mono_macro) 
CellDimPlot(mono_macro, group.by = "seurat_clusters", reduction = "tsne",pt.size = 1)
ggsave("./plot/mono_macro_seurat_clusters__tsne.pdf",height = 5,width = 6)
saveRDS(mono_macro,file = "./output/mono_macro.rds")
# 寻找亚群标记基因
macro_markers <- FindAllMarkers(
  mono_macro,
  only.pos = TRUE,
  min.pct = 0.25,
  logfc.threshold = 0.25
)%>% group_by(cluster) %>% 
  top_n(n = 50,wt = avg_log2FC)->top50
write.xlsx(top50,file = "./output/macro_markers_cluster_top50.xlsx")
DotPlot(mono_macro, features =  c('CD14','FCGR3A','CD68','CD163'),
        group.by = "seurat_clusters",
        cols = c("#F0F0F0", "#2166AC"),  # 蓝灰渐变
        dot.scale = 5,
        scale = TRUE) +
  theme_minimal() +
  theme(
    axis.title = element_blank(),
    axis.text.x = element_text(angle = 90, vjust = 0.5, color = "black"),
    panel.grid.major = element_line(color = "grey90"),
    legend.position = "bottom"
  ) +
  labs(title = "Immune Cell Marker Expression") +
  scale_size_continuous(range = c(1, 8))  # 点大小范围

DefaultAssay(mono_macro) <- "SCT"
FeaturePlot(mono_macro,features =c("NOS2","CD80","CD86","IL1A","IL1B","IL6","TNF"),reduction = "tsne")#M1
FeaturePlot(mono_macro,features =c("CD206","CD163","ARG1","CLEC7A","MerTK","IL10","TGF-b","CCL17","CCL18"),reduction = "tsne")#M2

#定义celltype
# meta，输入的数据框，例如obj@meta.data
# anno.list，注释对应信息，例如anno.list=list("OLI"=c(1,13,11,3,23,18), "MIC"=c(6,22))
# ref.col，原始列的列名，默认是无监督聚类得到的聚类列seurat_clusters
# anno.col，注释列的列名，默认是Celltype，如果此列不存在则会自动建一列并标记为'unknown'，如果存在，则此列之前的信息会保留，但可能会被覆盖
anno_cell <- function(meta,anno.list=NULL,ref.col='seurat_clusters',anno.col='celltype'){
  colist <- unique(colnames(meta))
  if (length(grep(anno.col,colist))==0) {
    meta[,anno.col] <- 'unknown'
  }
  nlen <- length(anno.list)
  for (i in 1:nlen) {
    name <- names(anno.list)[i]
    clust <- anno.list[[name]]
    c1 <- which(meta[,ref.col] %in% clust)
    if (length(c1)!=0) {
      meta[,anno.col][c1] = name
    }
  }
  return(meta)
}
CD14 <- c(0,1,2,3,5,6,8)
CD1416 <- c(14)
CD16 <- c(7,13)
M1 <- c(4,9)
M2 <- c(11)
IFN <- c(12)
Tcell <- c(10)
mono_macro@meta.data <- anno_cell(mono_macro@meta.data,anno.list=list("Classical monocytes"=CD14,
                                                                                "Intermediate monocytes"=CD1416,
                                                                                "Non-classical monocytes"=CD16,
                                                                                "M1 macrophages"=M1,
                                                                                "M2 macrophages"=M2,
                                                                      "IFN-responsive macrophages"=IFN,
                                                                      "T cell"=Tcell))
CellDimPlot(mono_macro, group.by = "celltype", reduction = "tsne")
ggsave("./plot/mono_macro_celltype_tsne.pdf",height = 5,width = 6)
CellDimPlot(mono_macro, group.by = "celltype", reduction = "UMAP")
ggsave("./plot/2026.05/mono_macro_celltype_UMAP.pdf",height = 5,width = 6)
p <- CellDimPlot(mono_macro, group.by = "celltype", reduction = "tsne",split.by = "Timepoint")
p
ggsave("./plot/mono_macro_celltype_Timepoint_tsne.pdf",plot = p,height = 5,width = 18)


mono_macro@meta.data$Celltype <- NULL
# 1. 去掉 T cell(299) 
mono_macro <- subset(mono_macro, celltype != "T cell" )
table(mono_macro$celltype)  
# 2. 重新 factor 化，去掉多余 levels 
mono_macro$celltype <- factor(mono_macro$celltype)

p <- CellDimPlot(mono_macro, group.by = "celltype", reduction = "tsne",split.by = "Timepoint")
p
ggsave("./plot/mono_macro_noT_celltype_Timepoint_tsne.pdf",plot = p,height = 5,width = 18)
CellDimPlot(mono_macro, group.by = "celltype", reduction = "tsne")
ggsave("./plot/mono_macro_noT_celltype_tsne.pdf",height = 5,width = 6)

# 3. 可选：重新降维/聚类（如果细胞数变化很大）
# 如果删完只剩少量细胞，可重新跑 PCA 和 tSNE/UMAP
# mono_macro <- ScaleData(mono_macro)
# mono_macro <- RunPCA(mono_macro, npcs = 30)
# mono_macro <- RunTSNE(mono_macro, dims = 1:20)

# 4. 保存 --------------------------------------------------------------------
saveRDS(mono_macro,file = "./output/mono_macro.rds")
CellDimPlot(mono_macro, group.by = "celltype", reduction = "tsne")
ggsave("./plot/mono_macro_clean_celltype_tsne.pdf", height = 5, width = 6)

# 7，单核巨噬细胞简单可视化 -----------------------------------------------------------
p <- GroupHeatmap(
  srt = mono_macro,
  features = top5$gene,
  group.by = c("celltype"),
  heatmap_palette = "YlOrRd",
  show_row_names = T, row_names_side = "left",
  cluster_columns = TRUE,cluster_column_slices = TRUE,
  add_dot = TRUE, add_reticle = TRUE
)
print(p$plot)
#（1）各群细胞数量分布
# 将样本、细胞类型、细胞个数制成表格
sample_table = as.data.frame(table(mono_macro@meta.data$orig.ident,
                                   mono_macro@meta.data$celltype))
datatable(sample_table)
# 定义列名
names(sample_table ) = c("Samples","Celltype","CellNumber")
# 规定样本顺序
sample_table$sample <- factor(ifelse(grepl("HC",sample_table$Samples), "Healthy", "Sepsis"))
sample_table$sample <- factor(
  ifelse(grepl("HC",  sample_table$Samples), "Healthy",
         ifelse(grepl("T",   sample_table$Samples), "Sepsis early",
                ifelse(grepl("D14", sample_table$Samples), "Sepsis lately", NA))),
  levels = c("Healthy", "Sepsis early", "Sepsis lately")
)
datatable(sample_table)
# 指定颜色
colors = c("#8DD3C7", "#FFFFB3", "#BEBADA", "#FB8072", "#80B1D3", "#FDB462", "#B3DE69",
           "#FCCDE5", "#D9D9D9", "#1F78B4","#BC80BD", "#CCEBC5", "#FFED6F",  "#33A02C")
ggplot(sample_table,aes(x=sample,weight=CellNumber,fill=Celltype)) +  
  geom_bar(position="fill",width = 0.7, linewidth = 0.5,colour = '#222222') + 
  scale_fill_manual(values = colors) +  
  theme(panel.grid = element_blank(),        
        panel.background = element_rect(fill = "transparent",colour = NA),        
        axis.line.x = element_line(colour = "black"),       
        axis.line.y = element_line(colour = "black"),      
        plot.title = element_text(lineheight=.8, face="bold", hjust=0.5, size = 15)) + 
  labs(y="Percentage") + 
  RotatedAxis()
ggsave("./plot/mono_macro_celltype_timepoint_cell_numbers.pdf",height = 5,width = 6)
#（2.1）hub genes在分群中表达情况-tsne
FeaturePlot(mono_macro,features = c("ADAP2"),reduction = "tsne",split.by = "Timepoint",pt.size = 1,
            cols = c("lightgrey", "#0073c2"))+
  scale_x_continuous("")+scale_y_continuous("")+
  theme_bw()+ #改变ggplot2的主题
  theme( #进一步修改主题
    panel.grid.major = element_blank(),panel.grid.minor = element_blank(), #去掉背景线
    axis.ticks = element_blank(),axis.text = element_blank(), #去掉坐标轴刻度和数字
    legend.position = "none", #去掉图例
    plot.title = element_text(hjust = 0.5,size=20) #改变标题位置和字体大小
  )
ggsave("./plot/mono_macro_celltype_ADAP2_timepoint_tsne.pdf",height = 5,width = 11)
DefaultAssay(mono_macro) <- "SCT"
#（2.2）hub genes在分群中表达情况-统计
VlnPlot(mono_macro, features = "ADAP2", group.by = "celltype", split.by = "Timepoint", pt.size = 0)

## 数据准备
## 1. 统一因子水平，与调色板一一对应
df <- FetchData(mono_macro, vars = c("ADAP2", "celltype", "Timepoint")) %>%
  mutate(Timepoint = factor(Timepoint,
                            levels = c("healthy", "sepsis-early", "sepsis-lately")))
# 加载必要包
library(ggplot2)
library(ggpubr)
library(rstatix)
library(dplyr)

# 1. 准备统计结果数据
# 按细胞类型分组进行Kruskal-Wallis检验
# 2.1 每组 Kruskal-Wallis 检验（整体）
kw_results <- df %>%
  group_by(celltype) %>%
  kruskal_test(ADAP2 ~ Timepoint) %>%
  adjust_pvalue(method = "BH") %>%
  add_significance("p.adj") %>%
  left_join(
    df %>% group_by(celltype) %>% summarise(max_y = max(ADAP2, na.rm = TRUE)),
    by = "celltype"
  ) %>%
  mutate(x_pos = 1.5, y_pos = max_y * 1.15)  # 15% 顶部位置
# 2.2 两两比较 Wilcoxon 检验 (sepsis-early vs healthy, sepsis-lately vs healthy, etc.)
pairwise_results <- df %>%
  group_by(celltype) %>%
  wilcox_test(ADAP2 ~ Timepoint, p.adjust.method = "BH") %>%
  add_significance("p.adj") %>%
  # 添加画括号的位置信息
  left_join(
    df %>% group_by(celltype) %>% summarise(max_y = max(ADAP2, na.rm = TRUE)),
    by = "celltype"
  ) %>%
  mutate(
    # 把 group1/group2 转为数字坐标
    group1_num = as.numeric(factor(group1, levels = levels(df$Timepoint))),
    group2_num = as.numeric(factor(group2, levels = levels(df$Timepoint))),
    xmin = pmin(group1_num, group2_num),
    xmax = pmax(group1_num, group2_num),
    y.position = max_y * 1.1  # 10% 顶部位置，略低于 KW p值
  )


# 2. 修复绘图代码
ggplot(df, aes(x = Timepoint, y = ADAP2)) +  # 移除全局fill映射
  # 添加数据点（修复点）
  geom_jitter(
    aes(color = Timepoint),  # 将fill改为color
    width = 0.2, 
    height = 0, 
    alpha = 0.1, 
    size = 0.5
  ) +
  # 添加箱线图
  geom_boxplot(
    aes(fill = Timepoint),  # 在这里添加fill映射
    width = 0.7, 
    outlier.shape = NA,  # 隐藏离群点
    alpha = 0.8
  ) +
  facet_wrap(~ celltype, scales = "free_y", ncol = 3) +
  # 颜色和填充设置
  scale_fill_manual(values = c("healthy" = "#1f77b4", 
                               "sepsis-early" = "#ff7f0e", 
                               "sepsis-lately" = "#2ca02c")) +
  scale_color_manual(values = c("healthy" = "#1f77b4", 
                                "sepsis-early" = "#ff7f0e", 
                                "sepsis-lately" = "#2ca02c")) +
  labs(
    title = "ADAP2 Expression by Timepoint and Cell Type",
    subtitle = "Kruskal-Wallis test with Benjamini-Hochberg correction",
    x = "Clinical Timepoint",
    y = "ADAP2 Expression Level"
  ) +
  theme_minimal(base_size = 12) +
  theme(
    legend.position = "none",
    axis.text.x = element_text(angle = 45, hjust = 1),
    strip.background = element_rect(fill = "gray90", color = NA),
    panel.spacing = unit(1.5, "lines")  # 增加面板间距
  ) +
  # 添加两两比较显著性标记
  stat_pvalue_manual(
    pairwise_results,
    label = "p.adj.signif",
    tip.length = 0.01,
    step.increase = 0.15,  # 增加标记间距
    hide.ns = TRUE,
    size = 3  # 减小标记大小
  ) +
  # 添加整体检验p值
  geom_text(
    data = celltype_results,
    aes(x = x_pos, y = y_pos, 
        label = ifelse(p.adj < 0.001, 
                       "p<0.001", 
                       paste0("p=", round(p.adj, 3)))),
    vjust = 1.5, 
    size = 3.5, 
    color = "red",
    fontface = "bold"
  )

ggsave("./plot/mono_macro_celltype_ADAP2_timepoint_barplot_pvalue.pdf",height = 6,width = 8)


# 巨噬细胞上关键受体（MERTK, AXL, LRP1）的表达分布
#表达量低，显示困难


# 6拟时序分析 -------------------------------------------------------------------
#详见Sepsis_timepoint_monocle2.R,R包版本问题，转本地运行

# 8，单核巨噬细胞——胞葬评分 ------------------------------------------------------------
# 8.5 评分分析
efferocytosis_genes <- read.csv("/home/scrna/xiechaozheng/data/efferocytosis.csv",header = F)
efferocytosis_genes <- efferocytosis_genes$V1
# 检查基因是否在 Seurat 对象中
genes_in_object <- rownames(mono_macro)
missing_genes <- setdiff(efferocytosis_genes, genes_in_object)
if (length(missing_genes) > 0) {
  warning(paste("The following genes are not present in the Seurat object:", paste(missing_genes, collapse = ", ")))
}

# 移除缺失基因
efferocytosis_genes <- efferocytosis_genes[which(efferocytosis_genes %in% genes_in_object)]


# 重新计算模块评分，关闭离散化
mono_macro <- AddModuleScore(
  mono_macro,
  features = list(efferocytosis = efferocytosis_genes),
  name = "Efferocytosis_score",
  search = FALSE,   # 关键：不要离散化
  ctrl = 100,       # 用 100 个随机基因集做背景
  seed = 42
)
saveRDS(mono_macro,file = "./output/mono_macro.rds")
mono_macro <- readRDS("./output/mono_macro.rds")
# 可视化炎症评分
FeaturePlot(mono_macro, features = "Efferocytosis_score", reduction = "tsne",
           cols = c("lightgrey", "#0073c2"))
ggsave(filename = "./plot/mono_macro_celltype_Efferocytosis_score1_tsne.pdf",height = 5,width = 5)
#分组显示
## 1. 生成图列表（不合并）
p_list <- FeaturePlot(
  mono_macro,
  features   = "Efferocytosis_score1",
  reduction  = "tsne",
  split.by   = "Timepoint",
  pt.size    = 1,
  cols       = c("lightgrey", "#0073c2"),
  label      = FALSE,
  combine    = FALSE
)

p_list <- FeaturePlot(
  mono_macro,
  features   = "Efferocytosis_score1",
  reduction  = "tsne",
  split.by   = "Timepoint",
  pt.size    = 1,
  cols       = c("lightgrey", "#0073c2"),
  label      = FALSE,
  combine    = FALSE
)
## 2. 统一加边框 + 面板标题
p_list <- lapply(p_list, function(x)
  x +
    theme_void() +
    theme(
      panel.border = element_rect(colour = "black", fill = NA, linewidth = 0.3),  # 细边框
      plot.title   = element_text(hjust = 0.5, size = 16, face = "bold"),         # 面板标题居中
      panel.spacing = unit(1, "lines")
    )
)

## 3. 重命名面板标题（按 split.by 顺序）
time_labels <- c("healthy", "sepsis-early", "sepsis-lately")
p_list <- Map(function(g, lab) g + labs(title = lab), p_list, time_labels)

## 4. 合并输出
p_final <- wrap_plots(p_list, ncol = 3)
p_final
ggsave(filename = "./plot/mono_macro_celltype_Timepoint_Efferocytosis_score1_tsne.pdf",height = 5,width = 15)

# 胞葬评分与 ADAP2 关联分析 --------------------------------------------------------
library(Seurat)
library(ggplot2)
library(dplyr)
library(ggpubr)
library(rstatix)
# --- Step 1: 确认评分列名并检查分布 ---
names(mono_macro@meta.data)  # 确认列名是 "Efferocytosis_score1"

# 查看评分布情况
summary(mono_macro$Efferocytosis_score1)
table(mono_macro$celltype, useNA = "always")  # 检查各群细胞数

# --- Step 2: 定义高低胞葬评分组 ---
# 方法A：按全局中位数划分（简单）
# median_score <- median(mono_macro$Efferocytosis_score1)
# mono_macro$efferocytosis_group <- ifelse(
#   mono_macro$Efferocytosis_score1 > median_score,
#   "High", "Low"
# )

# 方法B：按细胞类型内部中位数划分（推荐，避免细胞类型构成混杂）
mono_macro$efferocytosis_group <- FetchData(mono_macro, vars = c("Efferocytosis_score1", "celltype")) %>%
  group_by(celltype) %>%
  mutate(group = ifelse(Efferocytosis_score1 > median(Efferocytosis_score1), "High", "Low")) %>%
  pull(group)

mono_macro$efferocytosis_group <- factor(mono_macro$efferocytosis_group, levels = c("Low", "High"))
# 检查是否成功
table(mono_macro$celltype, mono_macro$efferocytosis_group)
saveRDS(mono_macro,file = "./output/mono_macro.rds")
mono_macro <- readRDS("./output/mono_macro.rds")
# --- Step 3: 可视化 ADAP2 在高低组的表达差异 ---
# 3.1 箱线图（按细胞类型分面）
# 提取数据并清理
df_plot <- data.frame(
  ADAP2 = as.numeric(FetchData(mono_macro, vars = "ADAP2")[, 1]),
  celltype = as.character(mono_macro$celltype),
  Timepoint = as.character(mono_macro$Timepoint),
  efferocytosis_group = as.character(mono_macro$efferocytosis_group),
  stringsAsFactors = FALSE  # 先全部转为字符，再手动factor
) %>%
  mutate(
    Timepoint = factor(Timepoint, levels = c("healthy", "sepsis-early", "sepsis-lately")),
    celltype = factor(celltype),
    efferocytosis_group = factor(efferocytosis_group, levels = c("Low", "High"))
  )


# 检查每组的细胞数（确保统计效力）
cell_counts <- df_plot %>%
  group_by(celltype, efferocytosis_group, Timepoint) %>%
  summarise(n = n(), .groups = "drop")

# 4. 检查是否有细胞数过少的组
print(cell_counts %>% filter(n < 10))
# 使用 df_plot_filtered（去掉细胞数<5的组）
df_plot_filtered <- df_plot %>%
  semi_join(
    cell_counts %>% filter(n >= 5),
    by = c("celltype", "efferocytosis_group", "Timepoint")
  )

# 检查是否还有 NA
stopifnot(!anyNA(df_plot_filtered))
# 计算每个 facet 的 Wilcoxon p 值
# 1. 只保留每个 facet 里 Low 和 High 都存在的组合
valid_pairs <- df_plot_filtered %>%
  group_by(Timepoint, celltype) %>%
  filter(n_distinct(efferocytosis_group) == 2) %>%  # 必须同时有 Low & High
  ungroup()

# 2. 在有效组合上计算 p 值
p_val_df <- valid_pairs %>%
  group_by(Timepoint, celltype) %>%
  summarise(
    p = wilcox.test(ADAP2 ~ efferocytosis_group, exact = FALSE)$p.value,
    max_y = max(ADAP2, na.rm = TRUE),
    .groups = "drop"
  ) %>%
  mutate(
    p_adj = p.adjust(p, method = "BH"),
    label = ifelse(p_adj < 0.001, "p < 0.001", paste0("p = ", round(p_adj, 3))),
    y_pos = max_y * 1.15
  )
# 计算每个面板的中位水平位置（即因子中间水平）
p_val_df <- p_val_df %>%
  mutate(
    # 把 celltype 重新转成因子，水平顺序与主图一致
    celltype = factor(celltype, levels = levels(df_plot_filtered$celltype)),
    # 中位水平 = (总水平数 + 1) / 2
    x_pos = as.numeric(celltype)   # 得到 1, 2, 3... 再取中位即可
  ) %>%
  group_by(Timepoint) %>%
  mutate(x_pos = median(as.numeric(celltype))) %>%  # 居中
  ungroup()
p_val_df <- p_val_df %>%
  mutate(x_pos = as.numeric(celltype))   
# 优化箱线图
ggplot(df_plot_filtered, aes(x = celltype, y = ADAP2, fill = efferocytosis_group)) +
  geom_violin(trim = FALSE, alpha = 0.5, linewidth = 0.3) +
  geom_boxplot(width = 0.15, alpha = 0.8, outlier.shape = NA, color = "black", linewidth = 0.3) +
  
  geom_text(
    data = p_val_df,
    aes(x = x_pos, y = y_pos, label = label),   # x 用因子水平编号
    inherit.aes = FALSE,
    vjust = 0,
    size = 3.5,
    color = "red",
    fontface = "bold"
  ) +
  
  facet_wrap(~ Timepoint, scales = "free_y", ncol = 3) +
  scale_fill_manual(values = c("Low" = "grey80", "High" = "#d62728")) +
  labs(x = "Cell Type", y = "ADAP2 Expression Level",
       fill = "Efferocytosis\nScore Group") +
  theme_bw(base_size = 12) +
  theme(axis.text.x = element_text(angle = 45, hjust = 1, size = 9),
        legend.position = "right",
        strip.background = element_rect(fill = "grey90", color = NA))
ggsave("./plot/ADAP2_by_efferocytosis_centered.pdf",  height = 7, width = 14)

# 3.2 FeaturePlot 叠加胞葬评分分组

# 方案B：单图叠加（更直观区分组间差异）
df_tsne <- FetchData(mono_macro, vars = c("ADAP2", "tSNE_1", "tSNE_2", "efferocytosis_group", "Timepoint"))

ggplot(df_tsne, aes(x = tSNE_1, y = tSNE_2, color = ADAP2, shape = efferocytosis_group)) +
  geom_point(alpha = 0.8, size = 0.8) +
  scale_color_gradientn(colors = c("lightgrey", "#0073c2")) +
  scale_shape_manual(values = c(Low = 16, High = 17)) +  # 16=solid circle, 17=triangle
  facet_wrap(~ Timepoint, ncol = 3) +
  guides(
    color = guide_colorbar(title = "ADAP2"),
    shape = guide_legend(title = "Efferocytosis Group")
  ) +
  labs(title = "ADAP2 Expression (Shape = Efferocytosis Group)") +
  theme_bw() + theme(axis.text = element_blank(), axis.ticks = element_blank())

ggsave("./plot/ADAP2_tsne_overlay_shape.pdf", height = 5, width = 15)

# --- Step 4: 统计检验 ---
# 4.1 整体 Wilcoxon 检验（比较高低组 ADAP2 表达）
wilcox_result <- mono_macro %>%
  FetchData(vars = c("ADAP2", "efferocytosis_group", "celltype")) %>%
  wilcox_test(ADAP2 ~ efferocytosis_group) %>%
  adjust_pvalue(method = "BH") %>%
  add_significance("p.adj")

print(wilcox_result)

# 4.2 按细胞类型分层检验（更严谨）
wilcox_by_celltype <- mono_macro %>%
  FetchData(vars = c("ADAP2", "efferocytosis_group", "celltype")) %>%
  group_by(celltype) %>%
  wilcox_test(ADAP2 ~ efferocytosis_group) %>%
  adjust_pvalue(method = "BH") %>%
  add_significance("p.adj")

print(wilcox_by_celltype)

# --- Step 5: 相关性分析 ---
# 提取数据
# 用 RNA log1p 表达（连续）
# 1. 合并所有层 →  dense 矩阵（基因 × 全细胞）
rna_dense <- as.matrix(LayerData(mono_macro, assay = "RNA", layer = "data"))

# 2. 确保矩阵是 dense 且按当前 barcode 排序
ADAP2_cont <- as.numeric(
  rna_dense["ADAP2", match(colnames(mono_macro), colnames(rna_dense))]
)

# 3. 构建数据框
df_corr <- tibble(
  ADAP2                = ADAP2_cont,
  Efferocytosis_score1 = mono_macro$Efferocytosis_score1,
  Timepoint            = mono_macro$Timepoint,
  celltype             = mono_macro$celltype
)
# 验证连续度
length(unique(df_corr$ADAP2))  # 应 >100
range(df_corr$ADAP2)           # 小数，范围 ~0-3

# 3.1 总体相关性（带p值标注）
ggplot(df_corr, aes(x = ADAP2, y = Efferocytosis_score1)) +
  geom_point(alpha = 0.4, size = 0.8, color = "steelblue") +
  geom_smooth(method = "lm", se = TRUE, color = "red", fill = "pink", alpha = 0.2) +
  
  # 关键修复：用 after_stat() + 数值坐标
  stat_cor(
    aes(label = paste0(after_stat(rr.label), "\n", after_stat(p.label))),
    method = "spearman",
    cor.coef.name = "r",
    p.accuracy = 0.001,
    label.x = Inf,      # 右侧边缘
    label.y = Inf,      # 顶部边缘
    size = 4,
    color = "darkred",
    fontface = "bold"
  ) +
  
  labs(
    x = "ADAP2 Expression",
    y = "Efferocytosis Score",
    title = paste0(
      "Overall Correlation (n = ", nrow(df_corr), " cells)\n",
      "Spearman r = ", round(cor(df_corr$ADAP2, df_corr$Efferocytosis_score1, method = "spearman"), 3)
    )
  ) +
  theme_bw(base_size = 13)

ggsave("./plot/ADAP2_Efferocytosis_correlation_overall.pdf", p_corr_overall, height = 6, width = 7)

# 3.2 按Timepoint分层（带p值）
ggplot(df_corr, aes(x = ADAP2, y = Efferocytosis_score1, color = Timepoint)) +
  geom_point(alpha = 0.4, size = 0.8) +
  geom_smooth(method = "lm", se = TRUE, alpha = 0.2) +
  stat_cor(
    method = "spearman",
    cor.coef.name = "r",
    p.accuracy = 0.001,
    label.x = 0.85,  # 相对位置
    label.y = 0.95,
    size = 3.5,
    fontface = "bold"
  ) +
  facet_wrap(~ Timepoint, scales = "free") +
  scale_color_manual(values = c("healthy" = "#1f77b4", "sepsis-early" = "#ff7f0e", "sepsis-lately" = "#2ca02c")) +
  labs(
    x = "ADAP2 Expression",
    y = "Efferocytosis Score",
    title = "Correlation Stratified by Timepoint"
  ) +
  theme_bw(base_size = 12) +
  theme(legend.position = "right")

ggsave("./plot/ADAP2_Efferocytosis_correlation_by_timepoint.pdf",  height = 5, width = 15)

# 3.3 生成相关性汇总表（包含p值和校正后的p值）
cor_summary <- df_corr %>%
  group_by(Timepoint) %>%
  summarise(
    n_cells = n(),
    spearman_r = cor(ADAP2, Efferocytosis_score1, method = "spearman", use = "complete.obs"),
    p_value = cor.test(ADAP2, Efferocytosis_score1, method = "spearman", exact = FALSE)$p.value,
    .groups = "drop"
  ) %>%
  mutate(p_adj = p.adjust(p_value, method = "BH"))

# 保存汇总表
write.csv(cor_summary, "./output/ADAP2_Efferocytosis_correlation_summary.csv", row.names = FALSE)

# 打印关键结果
print(cor_summary)

# --- Step 6: 整合结果汇总 ---
# 创建一个汇总表，包含：细胞类型、高低组细胞数、ADAP2 均值、统计检验 p 值
summary_table <- mono_macro %>%
  FetchData(vars = c("celltype", "efferocytosis_group", "ADAP2")) %>%
  group_by(celltype, efferocytosis_group) %>%
  summarise(
    n_cells = n(),
    mean_ADAP2 = mean(ADAP2, na.rm = TRUE),
    sd_ADAP2 = sd(ADAP2, na.rm = TRUE),
    .groups = "drop"
  ) %>%
  left_join(wilcox_by_celltype, by = "celltype")

# 保存汇总表
write.csv(summary_table, "./output/ADAP2_efferocytosis_summary.csv", row.names = FALSE)

# 9, 细胞间通讯 ----------------------------------------------------------------
详见Sepsisi_timepoint_cellchat.R


# 10  补充批次效应图，验证细胞注释 ------------------------------------------------------------
# ==============================================================================
# 批次效应去除前后对比 (Before vs After RPCA Integration)
# ==============================================================================
pacman::p_load(Seurat, ggplot2, patchwork)

cat("Step 1: Generating UMAP BEFORE batch correction...\n")
# 1. 读取仅经过质控和合并，但尚未整合的原始数据
combined_unintegrated <- readRDS("./output/seurat_combined.rds")

# 对未整合数据进行基础的归一化和降维 (为了展示原始批次效应)
# 这一步仅为了画图，不影响您后续的正式分析
DefaultAssay(combined_unintegrated) <- "RNA"
combined_unintegrated <- NormalizeData(combined_unintegrated, verbose = FALSE)
combined_unintegrated <- FindVariableFeatures(combined_unintegrated, nfeatures = 3000, verbose = FALSE)
combined_unintegrated <- ScaleData(combined_unintegrated, verbose = FALSE)
combined_unintegrated <- RunPCA(combined_unintegrated, npcs = 30, verbose = FALSE)
combined_unintegrated <- RunUMAP(combined_unintegrated, dims = 1:30, reduction = "pca", verbose = FALSE)

# 绘制整合前的 UMAP，按样本/批次上色
p_before <- DimPlot(combined_unintegrated, group.by = "SampleID", reduction = "umap", pt.size = 0.1) +
  theme_classic(base_size = 14) +
  labs(title = "Before Integration (Raw PCA)") +
  theme(
    legend.position = "none", # 隐藏左图图例以节省空间
    plot.title = element_text(hjust = 0.5, face = "bold")
  )
p_before
cat("Step 2: Generating UMAP AFTER RPCA batch correction...\n")
# 2. 读取您已经通过 SCT + RPCA 完美整合的数据
integrated <- readRDS("./output/integrated.rds")

# 确保使用的是整合后的坐标
DefaultAssay(integrated) <- "integrated"

# 绘制整合后的 UMAP，按样本/批次上色
p_after <- DimPlot(integrated, group.by = "SampleID", reduction = "umap", pt.size = 0.1) +
  theme_classic(base_size = 14) +
  labs(title = "After Seurat RPCA Integration") +
  theme(
    legend.position = "right", 
    plot.title = element_text(hjust = 0.5, face = "bold")
  )
p_after
cat("Step 3: Combining and saving the plot...\n")
# 3. 拼图并输出 (放入 Fig S3)
p_batch_compare <- p_before + p_after + plot_layout(widths = c(1, 1.2))

ggsave("./plot/2026.05/RPCA_Integration_Before_After.pdf", plot = p_batch_compare, width = 12, height = 5)
cat("Batch correction comparison plot generated successfully!\n")

# 释放内存
rm(combined_unintegrated)
gc()
rm(list = ls())
# ==============================================================================
# 解决 Comment 25: SingleR 自动化注释与一致性验证
# ==============================================================================
pacman::p_load(SingleR, celldex, pheatmap, viridis)
packageVersion("dbplyr")
cat("Step 1: Loading reference dataset (Human Primary Cell Atlas)...\n")
# 下载/加载 HPCA 参考数据集
# 1. 将超时时间设为 3600 秒（1小时）
options(timeout = 3600)

# 2. 更改底层下载引擎为更稳定的 libcurl
options(download.file.method = "libcurl")

# 3. 重新加载并下载
library(celldex)
cat("开始重新下载 HPCA 数据集，请耐心等待...\n")
hpca.se <- HumanPrimaryCellAtlasData()
saveRDS(hpca.se,file = "./output/hpca.se.rds")

# 读取已经过初步注释的全局 Seurat 对象
seurat_combined <- readRDS("./output/seurat_combined_aftercelltype.rds")

cat("Step 2: Running SingleR automated annotation...\n")
# 提取标准化后的表达矩阵用于 SingleR (Seurat V5 推荐使用 layer="data")
seurat_combined[["RNA"]] <- JoinLayers(seurat_combined[["RNA"]])
test_data <- GetAssayData(seurat_combined, assay = "RNA", layer = "data")

# 运行 SingleR
pred.hesc <- SingleR(
  test = test_data, 
  ref = hpca.se, 
  assay.type.test = 1,
  labels = hpca.se$label.main
)

# 将 SingleR 的预测结果整合回 Seurat 对象
seurat_combined$SingleR_Labels <- pred.hesc$labels

cat("Step 3: Visualizing annotation concordance (Confusion Matrix)...\n")
# 提取我们手动注释的 Celltype 和 SingleR 的标签构建交叉表
anno_table <- table(Manual = seurat_combined$Celltype, SingleR = seurat_combined$SingleR_Labels)

# 将频数转换为行比例（百分比一致性），使热图更直观
anno_prop <- prop.table(as.matrix(anno_table), margin = 1) * 100

# 绘制混淆矩阵热图 (放入 Fig S3)
pdf("./plot/2026.05/SingleR_Concordance_Heatmap.pdf", width = 9, height = 6)
pheatmap(
  anno_prop,
  cluster_rows = FALSE, 
  cluster_cols = FALSE,
  color = viridis(50),
  display_numbers = round(anno_prop, 1),
  fontsize_number = 8,
  main = "Concordance: Manual Annotation vs SingleR (%)",
  angle_col = 45
)
dev.off()
cat("SingleR validation complete! Heatmap saved.\n")

# ==============================================================================
# 解决 Comment 27: 单核/巨噬亚群的详细 Marker 论证 (DotPlot)
# ==============================================================================
# 读取清洗后的单核巨噬细胞群（已剔除T细胞）
mono_macro <- readRDS("./output/mono_macro.rds")
# ==============================================================================
# 寻找并提取所有单核/巨噬细胞亚群的 Top 10 Marker 基因
# ==============================================================================
pacman::p_load(Seurat, dplyr, openxlsx)

DefaultAssay(mono_macro) <- "RNA"

# 2. 如果之前 Seurat V5 把 RNA 拆成了多个 layers（如 counts.HC10, counts.S2 等），先合在一起
mono_macro[["RNA"]] <- JoinLayers(mono_macro[["RNA"]])

# 3. 运行经典标准归一化 (极速，仅几秒钟，专为 DE 分析准备)
mono_macro <- NormalizeData(mono_macro, normalization.method = "LogNormalize", scale.factor = 10000)

cat("Step 2: Setting identities to celltype...\n")
# 确保当前的分类标签是您定义好的 celltype
Idents(mono_macro) <- "celltype"

cat("Step 3: Running FindAllMarkers on RNA assay...\n")
# 在 RNA Assay 上无痛寻找所有亚群的特异性阳性 Marker
celltype_markers <- FindAllMarkers(
  mono_macro,
  assay = "RNA",         # 关键修改：指定为无模型冲突的 RNA
  only.pos = TRUE,
  min.pct = 0.25,        # 基因至少在 25% 的细胞中表达
  logfc.threshold = 0.25 # Log2FC 阈值
)

cat("Step 3: Extracting Top 10 markers per cluster...\n")
# 按 Log2FC 降序排列，提取每个亚群的前 10 个基因
top10_markers <- celltype_markers %>%
  group_by(cluster) %>%
  top_n(n = 20, wt = avg_log2FC) %>%
  arrange(cluster, desc(avg_log2FC))

# --- 重点查看 M1 巨噬细胞的备选 Marker ---
cat("\n=== Top 10 Markers for M2 macrophages ===\n")
print(
  top10_markers %>% 
    filter(cluster == "M2 macrophages") %>% 
    select(gene, pct.1, pct.2, avg_log2FC, p_val_adj), 
  n = 20
)

# 锁定亚群的展示顺序，使其符合分化/功能逻辑
subset_order <- c(
  "Classical monocytes",
  "Intermediate monocytes",
  "Non-classical monocytes",
  "M1 macrophages",
  "M2 macrophages",
  "IFN-responsive macrophages"
)

# 过滤掉NA和极其微小的群（确保对象中只有这6/7类）
mono_macro <- subset(mono_macro, celltype %in% subset_order)
mono_macro$celltype <- factor(mono_macro$celltype, levels = subset_order)

# 定义证明亚群功能的权威 Markers
canonical_markers <- c(
  # Monocyte Lineage Markers
  "CD14", "LYZ", "S100A9",       # Classical
  "HLA-DRA", "CD74",             # Intermediate 
  "FCGR3A", "LST1",              # Non-classical (CD16+)
  
  # Macrophage Polarization Markers
   "IL1B","CXCL2","CD83",# M1 Pro-inflammatory
  "CD163", "MARCO", "IL1R2",      # M2 Anti-inflammatory/Efferocytosis
  "ISG15", "IFIT1", "IFI44L"     # IFN-responsive
)

# 切换为 RNA Assay 用于可视化基因真实表达水平
DefaultAssay(mono_macro) <- "RNA"

# 绘制金标准气泡图 (放入 Fig S3)
p_dot_subsets <- DotPlot(
  mono_macro, 
  features = canonical_markers,
  group.by = "celltype",
  cols = c("lightgrey", "#b2182b"), # 典型的红灰高对比度搭配
  dot.scale = 6
) + 
  theme_bw(base_size = 13) +
  theme(
    axis.text.x = element_text(angle = 45, hjust = 1, face = "italic", color = "black"),
    axis.text.y = element_text(color = "black", face = "bold"),
    axis.title = element_blank(),
    panel.grid.major = element_line(color = "grey90", linetype = "dashed")
  ) +
  labs(title = "Canonical Markers defining Monocyte/Macrophage Subsets")
p_dot_subsets
ggsave("./plot/2026.05/Macrophage_Subsets_Marker_DotPlot.pdf", plot = p_dot_subsets, width = 10, height = 5)
cat("Subset marker DotPlot generated successfully!\n")
