# Supplementary material for: Incorporating WGCNA and Machine Learning to Identify ADAP2 as a Critical Efferocytosis-Related Gene in Sepsis
Source: Pathogens. 2026 Jun 1;15(6):596. doi: 10.3390/pathogens15060596 (PMC13304750; doi:10.3390/pathogens15060596)
Supplement: Supplementary file 1 [file pathogens-15-00596-s001.zip › R_script/Code_S5_Cellular_Communication.R]

# =============== 1. 安装和加载包 ===============
required_packages <- c(
  "CellChat", "ggplot2", "patchwork", "ggalluvial", 
  "igraph", "dplyr", "Seurat", "SeuratObject", 
  "ggpubr", "ComplexHeatmap", "circlize", "RColorBrewer", "viridis"
)

install_if_missing <- function(pkg) {
  if (!require(pkg, character.only = TRUE)) {
    if (pkg == "CellChat") {
      devtools::install_github("sqjin/CellChat")
    } else {
      install.packages(pkg)
    }
    library(pkg, character.only = TRUE)
  }
}

sapply(required_packages, install_if_missing)

# 设置并行
suppressMessages(future::plan(future::multisession, workers = 16))
options(stringsAsFactors = FALSE)

# =============== 2. 数据准备和颜色方案 ===============
# 读取数据
seurat_combined <- readRDS("./output/seurat_combined_aftercelltype.rds")

# 检查所有时间点
unique(seurat_combined$Timepoint)

# 自定义颜色方案
my_colors <- list(
  celltype = c(
    "CM" = "#E64B35FF",
    "NCM" = "#4DBBD5FF",
    "IM" = "#00A087FF",
    "M1" = "#3C5488FF",
    "M2" = "#F39B7FFF",
    "IFN" = "#8491B4FF",
    "T" = "#91D1C2FF",
    "Neu" = "#DC0000FF",
    "Mu" = "#7E682F",
    "B" = "#B09C85FF",
    "NK" = "#7E614F",
    "cDC" = "#3C573F",
    "pDC"="#3C345F"
  ),
  timepoint = c(
    "healthy" = "#4DBBD5FF",
    "sepsis-early" = "#E64B35FF",
    "sepsis-lately" = "#00A087FF"
  ),
  pathways = viridis::viridis(10),
  heatmap = colorRamp2(c(-2, 0, 2), c("blue", "white", "red"))
)

# =============== 3. 创建CellChat分析函数 ===============
create_cellchat_analysis <- function(seurat_obj, timepoint, output_dir = "./output") {
  # 创建输出目录
  dir.create(paste0(output_dir, "/", timepoint), showWarnings = FALSE, recursive = TRUE)
  dir.create(paste0("./plot/", timepoint), showWarnings = FALSE, recursive = TRUE)
  
  # 提取指定时间点的细胞
  cat("Processing", timepoint, "group...\n")
  cell.use <- rownames(seurat_obj@meta.data)[seurat_obj$Timepoint == timepoint]
  
  # 获取数据
  data.input <- GetAssayData(seurat_obj, slot = "data", assay = "SCT")[, cell.use]
  meta <- seurat_obj@meta.data[cell.use, ]
  
  # 创建CellChat对象
  cellchat <- createCellChat(
    object = data.input,
    meta = meta,
    group.by = "celltype_short"
  )
  
  # 设置数据库
  CellChatDB.use <- subsetDB(CellChatDB.human, 
                             search = c("Secreted Signaling", "Cell-Cell Contact",""))
  cellchat@DB <- CellChatDB.use
 
  # 计算通讯概率
  cat("  Identifying overexpressed genes...\n")
  cellchat <- subsetData(cellchat)
  cellchat <- identifyOverExpressedGenes(cellchat)
  cellchat <- identifyOverExpressedInteractions(cellchat)
  
  cat("  Computing communication probability...\n")
  cellchat <- computeCommunProb(cellchat, type = "truncatedMean", trim = 0.1)
  
  cat("  Filtering communication...\n")
  cellchat <- filterCommunication(cellchat, min.cells = 10)
  
  cat("  Computing pathway probability...\n")
  cellchat <- computeCommunProbPathway(cellchat)
  
  cat("  Aggregating network...\n")
  cellchat <- aggregateNet(cellchat)
  
  # 保存结果
  saveRDS(cellchat, file = paste0(output_dir, "/", timepoint, "/cellchat_", 
                                  gsub("-", "_", timepoint), ".rds"))
  
  cat("  Analysis completed for", timepoint, "\n")
  
  return(cellchat)
}


# =============== 4. 分别分析healthy和sepsis-early ===============
# 定义感兴趣细胞类型
macrophage_types <- c("M1", "M2", "IFN")
monocyte_types <- c("CM", "IM", "NCM")
target_cells <- c("T", "Neu")

# 分析healthy组
cellchat_healthy <- create_cellchat_analysis(seurat_combined, "healthy")

# 分析sepsis-early组
cellchat_sepsis_early <- create_cellchat_analysis(seurat_combined, "sepsis-early")

# 分析sepsis-lately组
cellchat_sepsis_lately <- create_cellchat_analysis(seurat_combined, "sepsis-lately")

rm(list = ls())
gc()
cellchat_healthy <- readRDS("./output/healthy/cellchat_healthy.rds")
cellchat_sepsis_early <- readRDS("./output/sepsis-early/cellchat_sepsis_early.rds")
cellchat_sepsis_lately <- readRDS("./output/sepsis-lately/cellchat_sepsis_lately.rds")
# =============== 5. 分别可视化每个组 ===============
# 5.1 为每个组创建可视化函数
visualize_cellchat <- function(cellchat_obj, timepoint) {
  cat("Visualizing", timepoint, "group...\n")
  
  # 获取细胞类型名称
  celltypes <- names(table(cellchat_obj@idents))
  
  # 5.1.1 整体通讯网络（修复参数问题）
  pdf(paste0("./plot/", timepoint, "/", timepoint, "_overall_network.pdf"), 
      width = 12, height = 10)
  par(mar = c(0, 0, 3, 0))
  
  # 确保颜色匹配
  plot_colors <- my_colors$celltype[celltypes]
  plot_colors[is.na(plot_colors)] <- "#7F7F7F"  # 为未定义的颜色设置默认灰色
  
  # 正确的netVisual_circle参数调用
  netVisual_circle(
    net = cellchat_obj@net$weight,
    vertex.weight = as.numeric(table(cellchat_obj@idents)),
    weight.scale = TRUE,
    label.edge = FALSE,
    title.name = paste("Cell-Cell Communication Network\n(", 
                       ifelse(timepoint == "healthy", "Healthy", 
                              ifelse(timepoint == "sepsis-early", "Sepsis Early", "Sepsis Late")), 
                       ")", sep = ""),
    color.use = plot_colors,
    # edge.color 不是有效参数，移除
    edge.width.max = 4,
    vertex.label.cex = 1.0,
    remove.isolate = FALSE
  )
  dev.off()
  
  # 5.1.2 交互热图
  mat <- cellchat_obj@net$weight
  
  # 创建交互热图
  pdf(paste0("./plot/", timepoint, "/", timepoint, "_interaction_heatmap.pdf"), 
      width = 10, height = 9)
  print(Heatmap(
    mat,
    name = "Interaction\nstrength",
    col = my_colors$heatmap,
    rect_gp = gpar(col = "white", lwd = 1),
    row_title = "Sender cells",
    column_title = "Receiver cells",
    row_title_gp = gpar(fontsize = 12, fontface = "bold"),
    column_title_gp = gpar(fontsize = 12, fontface = "bold"),
    row_names_gp = gpar(fontsize = 9),
    column_names_gp = gpar(fontsize = 9),
    heatmap_legend_param = list(
      title_gp = gpar(fontsize = 10, fontface = "bold"),
      labels_gp = gpar(fontsize = 8)
    ),
    cell_fun = function(j, i, x, y, width, height, fill) {
      if(!is.na(mat[i, j]) && mat[i, j] > 0.2) {
        grid.text(sprintf("%.2f", mat[i, j]), x, y, 
                  gp = gpar(fontsize = 7, col = ifelse(mat[i, j] > 0.5, "white", "black")))
      }
    }
  ))
  dev.off()
  
  # 5.1.3 通路气泡图（前15个通路）
  pathways <- cellchat_obj@netP$pathways
  if(length(pathways) > 0) {
    top_pathways <- pathways[1:min(15, length(pathways))]
    
    pdf(paste0("./plot/", timepoint, "/", timepoint, "_top_pathways_bubble.pdf"), 
        width = 14, height = 10)
    print(netVisual_bubble(
      cellchat_obj,
      signaling = top_pathways,
      sources.use = intersect(c(macrophage_types, monocyte_types), celltypes),
      targets.use = intersect(target_cells, celltypes),
      remove.isolate = FALSE,
      font.size = 8,
      title.name = paste("Top Pathways (", timepoint, ")", sep = "")
    ))
    dev.off()
  }
  
  # 5.1.4 保存通讯数据
  df.net <- subsetCommunication(cellchat_obj)
  write.csv(df.net, paste0("./output/", timepoint, "/cellchat_network_", 
                           gsub("-", "_", timepoint), ".csv"), row.names = FALSE)
  
  # 5.1.5 细胞数量统计
  cell_counts <- as.data.frame(table(cellchat_obj@idents))
  colnames(cell_counts) <- c("CellType", "Count")
  write.csv(cell_counts, paste0("./output/", timepoint, "/cell_counts_", 
                                gsub("-", "_", timepoint), ".csv"), row.names = FALSE)
  
  cat("  Visualization completed for", timepoint, "\n\n")
}

# 对每个组进行可视化
visualize_cellchat(cellchat_healthy, "healthy")
visualize_cellchat(cellchat_sepsis_early, "sepsis-early")
visualize_cellchat(cellchat_sepsis_lately, "sepsis-lately")
cellchat_healthy <- readRDS("./output/healthy/cellchat_healthy.rds")
cellchat_sepsis_early <- readRDS("./output/sepsis-early/cellchat_sepsis_early.rds")
cellchat_sepsis_lately <- readRDS("./output/sepsis-early/cellchat_sepsis_lately.rds")
#5.2 配体-受体对气泡图
pdf("./plot/CellChatearly_M_to_T_cell_LR-2.pdf", width = 6, height = 6)
netVisual_bubble(cellchat_sepsis_early, sources.use = c(3,6,7,8,5),
                 targets.use = c("T"), remove.isolate = FALSE)
dev.off()
pdf("./plot/CellChatearly_M_to_N_cell_LR-2.pdf", width = 6, height = 6)
netVisual_bubble(cellchat_sepsis_early, sources.use = c(3,6,7,8,5),
                 targets.use = c("Neu"), remove.isolate = FALSE)
dev.off()
pdf("./plot/CellChatearly_T_to_M_cell_LR-2.pdf", width = 6, height = 6)
netVisual_bubble(cellchat_sepsis_early, sources.use = c(15),
                 targets.use = c(3,6,7,8,5), remove.isolate = FALSE)
dev.off()
pdf("./plot/CellChatearly_N_to_M_cell_LR-2.pdf", width = 6, height = 6)
netVisual_bubble(cellchat_healthy, sources.use = c(10),
                 targets.use = c(3,6,7,8,5), remove.isolate = FALSE)
dev.off()
# =============== 6. 重点分析：巨噬细胞/单核细胞通讯 ===============
# 6.1 为每个组创建重点通讯图
visualize_focused_communication <- function(cellchat_obj, timepoint) {
  cat("Creating focused communication plots for", timepoint, "...\n")
  
  # 提取巨噬细胞到目标细胞的通讯
  mat_macro <- cellchat_obj@net$weight[macrophage_types, target_cells, drop = FALSE]
  
  if(nrow(mat_macro) > 0 && ncol(mat_macro) > 0) {
    # 热图
    pdf(paste0("./plot/", timepoint, "/", timepoint, "_macrophage_focused.pdf"), 
        width = 6, height = 5)
    print(Heatmap(
      mat_macro,
      name = "Strength",
      col = colorRamp2(c(0, max(mat_macro)/2, max(mat_macro)), 
                       c("white", "orange", "red")),
      rect_gp = gpar(col = "white", lwd = 1),
      row_title = "Macrophage subtypes",
      column_title = "Target cells",
      cluster_rows = FALSE,
      cluster_columns = FALSE,
      row_names_gp = gpar(fontsize = 10, fontface = "italic"),
      column_names_gp = gpar(fontsize = 10, fontface = "italic"),
      cell_fun = function(j, i, x, y, width, height, fill) {
        if(mat_macro[i, j] > 0) {
          grid.text(sprintf("%.2f", mat_macro[i, j]), x, y, 
                    gp = gpar(fontsize = 9, col = ifelse(mat_macro[i, j] > 0.5, "white", "black")))
        }
      }
    ))
    dev.off()
    
    # 柱状图汇总
    df_macro <- as.data.frame(as.table(mat_macro))
    colnames(df_macro) <- c("Source", "Target", "Strength")
    
    p_bar <- ggplot(df_macro, aes(x = Source, y = Strength, fill = Target)) +
      geom_bar(stat = "identity", position = "dodge") +
      scale_fill_manual(values = my_colors$celltype[target_cells]) +
      theme_minimal() +
      theme(
        axis.text.x = element_text(angle = 45, hjust = 1),
        plot.title = element_text(hjust = 0.5, face = "bold")
      ) +
      labs(
        title = paste("Macrophage Communication Strength (", timepoint, ")", sep = ""),
        x = "Macrophage Subtype",
        y = "Communication Strength"
      )
    
    ggsave(paste0("./plot/", timepoint, "/", timepoint, "_macrophage_bar.pdf"), 
           p_bar, width = 8, height = 5)
  }
  
  # 提取单核细胞到目标细胞的通讯
  mat_mono <- cellchat_obj@net$weight[monocyte_types, target_cells, drop = FALSE]
  
  if(nrow(mat_mono) > 0 && ncol(mat_mono) > 0) {
    pdf(paste0("./plot/", timepoint, "/", timepoint, "_monocyte_focused.pdf"), 
        width = 6, height = 5)
    print(Heatmap(
      mat_mono,
      name = "Strength",
      col = colorRamp2(c(0, max(mat_mono)/2, max(mat_mono)), 
                       c("white", "lightblue", "blue")),
      rect_gp = gpar(col = "white", lwd = 1),
      row_title = "Monocyte subtypes",
      column_title = "Target cells",
      cluster_rows = FALSE,
      cluster_columns = FALSE,
      row_names_gp = gpar(fontsize = 10, fontface = "italic"),
      column_names_gp = gpar(fontsize = 10, fontface = "italic"),
      cell_fun = function(j, i, x, y, width, height, fill) {
        if(mat_mono[i, j] > 0) {
          grid.text(sprintf("%.2f", mat_mono[i, j]), x, y, 
                    gp = gpar(fontsize = 9, col = ifelse(mat_mono[i, j] > 0.5, "white", "black")))
        }
      }
    ))
    dev.off()
  }
}

# 为每个组创建重点通讯图
visualize_focused_communication(cellchat_healthy, "healthy")
visualize_focused_communication(cellchat_sepsis_early, "sepsis-early")
visualize_focused_communication(cellchat_sepsis_lately, "sepsis-lately")
# =============== 7. 比较分析：healthy vs sepsis-early ===============
cat("Performing comparative analysis...\n")
#7.0 三组通路富集对比
# === 环境配置（必须最先运行）===
library(Seurat); library(ggplot2); library(dplyr)
library(tidyr); library(pheatmap);library(tibble)

# === 基于subsetCommunication的通路统计函数（核心修复）===
extract_pathway_stats <- function(cellchat_obj, group_name) {
  cat("  提取", group_name, "组数据...\n")
  
  # 检查数据
  if(is.null(cellchat_obj@net) || is.null(cellchat_obj@net$prob)) {
    stop("@net$prob is NULL")
  }
  
  # 提取交互数据
  df.net <- subsetCommunication(cellchat_obj)
  
  if(!("pathway_name" %in% colnames(df.net))) {
    stop("df.net缺少pathway_name列")
  }
  
  # 按通路统计（使用prob，p值为0不使用）
  pathway_summary <- df.net %>%
    group_by(pathway_name) %>%
    summarise(
      Total_Prob = sum(prob, na.rm = TRUE),      # 总互作概率
      Mean_Prob = mean(prob, na.rm = TRUE),      # 平均互作概率
      N_Interactions = n(),                      # 互作数量
      .groups = "drop"
    ) %>%
    mutate(
      Group = group_name,
      logProb = log10(Total_Prob + 1)            # 用于可视化
    ) %>%
    filter(Total_Prob > 0)  # 只保留有互作的通路
  
  return(pathway_summary)
}

# ===  提取三组数据===
cat("\n========== 提取通路统计信息 ==========\n")

pathway_healthy <- extract_pathway_stats(cellchat_healthy, "Healthy")
pathway_sepsis_early <- extract_pathway_stats(cellchat_sepsis_early, "Sepsis-Early")
pathway_sepsis_lately <- extract_pathway_stats(cellchat_sepsis_lately, "Sepsis-Lately")

pathway_stats_all <- bind_rows(pathway_healthy, pathway_sepsis_early, pathway_sepsis_lately)

# 每组取Top 15（避免图形过载）
top_pathways <- pathway_stats_all %>%
  group_by(Group) %>%
  slice_max(order_by = Total_Prob, n = 15, with_ties = FALSE) %>%
  ungroup()

cat("\n=== 统计摘要 ===\n")
cat("总通路数:", nrow(pathway_stats_all), "\n")
cat("Top 15通路数:", nrow(top_pathways), "\n")

# 保存统计表格
write.csv(pathway_stats_all, "./plot/Pathway_Communication_Statistics.csv", row.names = FALSE)

# ===  定义绘图函数 ===
plot_and_display <- function(p, filename, width = 10, height = 6, dpi = 300) {
  cat("  📊 在RStudio显示: ", basename(filename), "\n")
  print(p)  # 必须显式print才能在RStudio显示
  
  cat("  💾 保存PDF: ", filename, "\n")
  ggsave(filename, plot = p, width = width, height = height, dpi = dpi, useDingbats = FALSE)
  
}

# ===  条形图（分面）===
cat("\n📊 绘制条形图...\n")
p_bar <- ggplot(top_pathways, 
                aes(x = logProb, y = reorder(pathway_name, logProb), fill = Group)) +
  geom_bar(stat = "identity", alpha = 0.8, width = 0.7) +
  facet_wrap(~ Group, scales = "free_y", ncol = 3) +
  scale_fill_manual(values = c("Healthy" = "#4472C4", 
                               "Sepsis-Early" = "#ED7D31", 
                               "Sepsis-Lately" = "#70AD47")) +
  labs(title = "CellChat Pathway Interaction Analysis",
       subtitle = "Top 15 pathways by total interaction probability (log10)",
       x = "Interaction Probability (log10)", 
       y = "Pathway") +
  theme_bw(base_size = 11) +
  theme(strip.text = element_text(face = "bold", size = 11),
        plot.title = element_text(face = "bold", size = 14, hjust = 0.5, margin = margin(b = 15)),
        legend.position = "none")
p_bar
plot_and_display(p_bar, "./plot/Cellchat_Pathway_Enrichment_Barplot.pdf", width = 12, height = 8)

# === 3.3 气泡图（展示均值概率 vs 互作数）===
cat("\n📊 绘制气泡图...\n")
p_bubble <- ggplot(top_pathways, 
                   aes(x = Mean_Prob, y = reorder(pathway_name, Mean_Prob), 
                       size = N_Interactions, color = Total_Prob)) +
  geom_point(alpha = 0.7) +
  scale_color_gradientn(colours = c("#3B4992FF", "#EE6336FF")) +
  scale_size_continuous(range = c(3, 12)) +
  facet_wrap(~ Group, scales = "free", ncol = 3) +
  labs(title = "Pathway Interaction Bubble Plot",
       subtitle = "Size = Number of Interactions, Color = Total Probability",
       x = "Mean Interaction Probability", y = "Pathway",
       size = "N_Interactions", color = "Total_Prob") +
  theme_bw(base_size = 10) +
  theme(axis.text.y = element_text(size = 6),
        strip.text = element_text(face = "bold", size = 11),
        plot.title = element_text(face = "bold", size = 14, hjust = 0.5),
        legend.position = "right")
p_bubble
plot_and_display(p_bubble, "./plot/Cellchat_Pathway_Enrichment_Bubble.pdf", width = 10, height = 8)

# === 热图（三组比较）===
cat("\n📊 绘制热图...\n")

# === 热图绘制（修正版）===
cat("\n📊 绘制热图（修正版，移除无效参数）...\n")

# === 构建热图矩阵（自定义列顺序）===
top_pathways$Group <- factor(top_pathways$Group, 
                             levels = c("Healthy", "Sepsis-Early", "Sepsis-Lately"),
                             ordered = TRUE)

# 按照分组和logProb排序，确保顺序正确
top_pathways <- top_pathways %>%
  arrange(Group, desc(logProb))
# 核心修复2：pivot_wider后按factor level顺序排列

heatmap_mat <- top_pathways %>%
  select(pathway_name, Group, logProb) %>%
  pivot_wider(names_from = Group, values_from = logProb, values_fill = 0) %>%
  # 确保列的顺序
  select(pathway_name, `Healthy`, `Sepsis-Early`, `Sepsis-Lately`) %>%
  column_to_rownames("pathway_name") %>%
  as.matrix()


annotation_col <- data.frame(
  Group = factor(colnames(heatmap_mat), 
                 levels = c("Healthy", "Sepsis-Early", "Sepsis-Lately"))
)
rownames(annotation_col) <- colnames(heatmap_mat)
pdf("./plot/Cellchat_Pathway_Enrichment_Heatmap_pheatmap.pdf", width = 8, height = 7)
pheatmap(
  heatmap_mat,
  color = colorRampPalette(c("white", "#4472C4", "#3B4992FF"))(50),
  cluster_cols = FALSE,  # 不聚类列
  cluster_rows = FALSE,  # 不聚类行
  show_rownames = TRUE,
  show_colnames = TRUE,
  annotation_col = annotation_col,
  fontsize_row = 8,
  fontsize_col = 11,
  main = "Pathway Enrichment Heatmap",
  gaps_col = c(1, 2),  # 在列之间添加间隙
  display_numbers = TRUE,
  number_format = "%.2f",
  number_color = "black",
  border_color = "black"
)
dev.off()


# 7.1 合并CellChat对象用于比较
cellchat_list <- list(sepsis_early = cellchat_sepsis_early,sepsis_lately = cellchat_sepsis_lately)

# 合并对象
cellchat_merged <- mergeCellChat(
  cellchat_list,
  add.names = names(cellchat_list),
  cell.prefix = TRUE
)

# 保存合并对象
saveRDS(cellchat_merged, file = "./output/cellchat_merged_comparison.rds")

# 7.2 整体通讯数量比较
cat("\nChecking cell type consistency...\n")
# 获取两个组各自的细胞类型
idents_healthy <- levels(cellchat_healthy@idents)
idents_sepsis <- levels(cellchat_sepsis_early@idents)
cat("Healthy cell types:", paste(idents_healthy, collapse=", "), "\n")
cat("Sepsis-early cell types:", paste(idents_sepsis, collapse=", "), "\n")
# 检查合并对象的网络矩阵
cat("\nChecking merged object networks...\n")
cat("Healthy network dimensions:", dim(cellchat_merged@net$count$healthy), "\n")
cat("Sepsis network dimensions:", dim(cellchat_merged@net$count$sepsis_early), "\n")
# 获取细胞类型数量
groupSize_healthy <- as.numeric(table(cellchat_healthy@idents))
groupSize_sepsis <- as.numeric(table(cellchat_sepsis_early@idents))

#pdf("./plot/comparison_total_interactions.pdf", width = 10, height = 6)
par(mfrow = c(1, 2))
netVisual_circle(
  net = cellchat_merged@net$sepsis_early$count,
  vertex.weight = groupSize,
  weight.scale = TRUE,
  label.edge = FALSE,
  title.name = "Healthy: Interaction Count",
  edge.width.max = 6,
  vertex.size.max = 15
)
netVisual_circle(
  net = cellchat_merged@net$sepsis_lately$count,
  vertex.weight = groupSize,
  weight.scale = TRUE,
  label.edge = FALSE,
  title.name = "Healthy: Interaction Count",
  edge.width.max = 6,
  vertex.size.max = 15
)
#dev.off()

# 7.3 差异通讯分析
# 7.3.1 差异交互数量
pdf("./plot/Cellchat_sepsis_early_lately_comparison_differential_interactions.pdf", width = 8, height = 8)
netVisual_diffInteraction(
  cellchat_merged,
  comparison = c(1, 2),
  measure = "count",
  weight.scale = TRUE,
  title.name = "Differential number of interactions\n(Healthy vs Sepsis-early)"
)
dev.off()

# 7.3.2 差异交互强度
pdf("./plot/Cellchat_sepsis_early_lately_comparison_differential_strength.pdf", width = 8, height = 8)
par(mar = c(1, 1, 4, 1))  # 同时调整边距

netVisual_diffInteraction(
  cellchat_merged,
  comparison = c(1, 2),
  measure = "weight",
  weight.scale = TRUE,
  title.name = "Sepsis-early vs lately"
)
dev.off()

# 7.4 重点细胞类型的差异通讯
# 创建差异热图函数
# 创建差异热图函数
create_differential_heatmap <- function(cellchat_merged, sources, targets, title_suffix) {
  mat_early <- cellchat_merged@net$sepsis_early$weight[sources, targets, drop = FALSE]
  mat_lately <- cellchat_merged@net$sepsis_lately$weight[sources, targets, drop = FALSE]
  mat_diff <- mat_lately - mat_early
  
  if(nrow(mat_diff) > 0 && ncol(mat_diff) > 0) {
    dir.create("./plot", showWarnings = FALSE)
    
    filename <- paste0("./plot/comparison_", gsub(" ", "_", title_suffix), "_diff.pdf")
    
    # ****** 关键修改：用 print() 包裹 Heatmap() ******
    pdf(filename, width = 7, height = 6)
    print(
      Heatmap(
        mat_diff,
        name = "Difference\n(Lately - Early)",
        col = circlize::colorRamp2(c(-2, 0, 2), c("blue", "white", "red")),
        rect_gp = grid::gpar(col = "white", lwd = 1),
        row_title = "Source cells",
        column_title = paste("Target cells", title_suffix),
        cluster_rows = FALSE,
        cluster_columns = FALSE,
        row_names_gp = grid::gpar(fontsize = 10, fontface = "italic"),
        column_names_gp = grid::gpar(fontsize = 10, fontface = "italic"),
        heatmap_legend_param = list(
          title_gp = grid::gpar(fontsize = 10, fontface = "bold"),
          labels_gp = grid::gpar(fontsize = 8)
        ),
        cell_fun = function(j, i, x, y, width, height, fill) {
          if(abs(mat_diff[i, j]) > 0.1) {
            grid::grid.text(sprintf("%.2f", mat_diff[i, j]), x, y, 
                            gp = grid::gpar(fontsize = 9, 
                                            col = ifelse(abs(mat_diff[i, j]) > 0.5, "white", "black")))
          }
        }
      )
    )  # ****** 结束 print() ******
    dev.off()
    
    message("Saved: ", filename)  # 打印成功信息
  }
}

# 创建差异热图
create_differential_heatmap(cellchat_merged, macrophage_types, target_cells, 
                            "Macrophage to Target Cells")
create_differential_heatmap(cellchat_merged, monocyte_types, target_cells, 
                            "Monocyte to Target Cells")

# 7.5 通路水平比较
# 提取两个组共同的通路（修正合并对象的提取方式）
pathways_early <- cellchat_merged@netP[[1]]$pathways
pathways_lately <- cellchat_merged@netP[[2]]$pathways
common_pathways <- intersect(pathways_early, pathways_lately)

if(length(common_pathways) > 0) {
  cat("Comparing", length(common_pathways), "common pathways...\n")
  dir.create("./plot", showWarnings = FALSE)
  
  # 清理残留设备
  while(dev.cur() != 1) dev.off()
  
  # 选择前10个通路
  top_common <- common_pathways[1:min(10, length(common_pathways))]
  
  for(pathway in top_common) {
    # 清理通路名中的非法字符（如 /）
    safe_pathway <- gsub("[^a-zA-Z0-9_-]", "_", pathway)
    filename <- paste0("./plot/comparison_pathway_", safe_pathway, ".pdf")
    
    cat("Drawing:", pathway, "...")
    
    tryCatch({
      # ******** 关键检查：是否在 prob 数组的第三维中 ********
      if(!(pathway %in% pathways_early)) {
        stop("Pathway not in early group prob array")
      }
      if(!(pathway %in% pathways_lately)) {
        stop("Pathway not in lately group prob array")
      }
      
      # 打开PDF设备
      pdf(filename, width = 12, height = 5, onefile = FALSE)
      on.exit({
        if(dev.cur() != 1) dev.off()
      }, add = TRUE)
      
      # 设置布局
      par(mfrow = c(1, 2), mar = c(2, 2, 3, 2), xpd = TRUE)
      
      # 绘制（添加 try 防止单张图失败影响整个循环）
      try({
        netVisual_aggregate(cellchat_sepsis_early, 
                            signaling = pathway, 
                            layout = "circle",
                            vertex.label.cex = 0.8, 
                            edge.width.max = 6)
        # 手动添加标题
        title(main = paste("Sepsis-Early:", pathway), 
              line = 2, 
              cex.main = 1.2)
      }, silent = TRUE)
      
      try({
        netVisual_aggregate(cellchat_sepsis_lately, 
                            signaling = pathway, 
                            layout = "circle",
                            vertex.label.cex = 0.8, 
                            edge.width.max = 6)
        title(main = paste("Sepsis-Lately:", pathway), 
              line = 2, 
              cex.main = 1.2)
      }, silent = TRUE)
      
      cat(" Done\n")
      
    }, error = function(e) {
      cat(" Failed!\n")
      cat("  Error:", e$message, "\n")
      if(dev.cur() != 1) dev.off()
    })
  }
} else {
  cat("No common pathways found between groups!\n")
}


# =============== 8. 胞葬作用相关通路分析 及早晚期比较===============
cat("Analyzing efferocytosis-related pathways...\n")
check_pathway_activity <- function(cellchat_obj, pathways, group_name) {
  # 提取活跃通路
  active_pathways <- intersect(pathways, cellchat_obj@netP$pathways)
  cat("  ", group_name, "active efferocytosis pathways:", 
      paste(active_pathways, collapse = ", "), "\n")
  
  # 创建组专属目录
  group_dir <- paste0("./plot/", group_name)
  dir.create(group_dir, showWarnings = FALSE, recursive = TRUE)
  
  if(length(active_pathways) > 0) {
    for(pathway in active_pathways) {
      # 配受体贡献图
      p_contrib <- netAnalysis_contribution(
        cellchat_obj,
        signaling = pathway,
        title = paste(group_name, ":", pathway, "pathway")
      )
      
      ggsave(
        filename = paste0(group_dir, "/", group_name, "_", pathway, "_contribution.pdf"),
        plot = p_contrib, 
        width = 8, height = 5
      )
      
      # 通路网络图（修正：file = 而非 filename =）
      safe_pathway <- gsub("[^a-zA-Z0-9_-]", "_", pathway)
      pdf(
        file = paste0(group_dir, "/", group_name, "_", safe_pathway, "_network.pdf"),  # ****** 改这里 ******
        width = 8, height = 7
      )
      
      tryCatch({
        netVisual_aggregate(
          cellchat_obj,
          signaling = pathway,
          layout = "circle",
          color.use = my_colors$celltype[names(table(cellchat_obj@idents))],
          vertex.label.cex = 0.8,
          edge.width.max = 8
        )
        cat("  ✓ 成功:", pathway, "\n")
      }, error = function(e) {
        cat("  ✗ 失败:", pathway, "-", e$message, "\n")
      })
      
      dev.off()
    }
  }
  
  return(active_pathways)
}

# 重新运行
efferocytosis_pathways <- c("MIF", "GAS", "PROS", "BAFF", "ANNEXIN", "MER")
efferocytosis_healthy <- check_pathway_activity(cellchat_healthy, efferocytosis_pathways, "healthy")
efferocytosis_early <- check_pathway_activity(cellchat_sepsis_early, efferocytosis_pathways, "sepsis_early")
efferocytosis_lately <- check_pathway_activity(cellchat_sepsis_lately, efferocytosis_pathways, "sepsis_lately")


# 比较两组共有的胞葬作用通路
# 定义胞葬作用相关通路
efferocytosis_pathways <- c("MIF", "GAS", "PROS", "BAFF", "ANNEXIN", "MER")

# 创建比较函数
compare_efferocytosis_pathways <- function(cellchat_obj1, name1, 
                                           cellchat_obj2, name2,
                                           pathways = efferocytosis_pathways,
                                           output_dir = "./plot/efferocytosis_comparison") {
  
  cat("=== Comparing Efferocytosis Pathways: ", name1, "vs", name2, "===\n")
  
  # 1. 提取两组各自的活跃通路
  active1 <- intersect(pathways, cellchat_obj1@netP$pathways)
  active2 <- intersect(pathways, cellchat_obj2@netP$pathways)
  
  cat(name1, "active:", paste(active1, collapse = ", "), "\n")
  cat(name2, "active:", paste(active2, collapse = ", "), "\n")
  
  # 2. 获取共有通路
  common_pathways <- intersect(active1, active2)
  cat("\nCommon pathways:", paste(common_pathways, collapse = ", "), "\n\n")
  
  if(length(common_pathways) == 0) {
    cat("No common efferocytosis pathways found!\n")
    return(invisible())
  }
  
  # 3. 创建输出目录
  dir.create(paste0(output_dir, "/contribution"), recursive = TRUE, showWarnings = FALSE)
  dir.create(paste0(output_dir, "/network"), recursive = TRUE, showWarnings = FALSE)
  
  # 4. 清理图形设备
  while(dev.cur() != 1) dev.off()
  
  # 5. 循环处理每个共有通路
  for(pathway in common_pathways) {
    cat("Processing pathway:", pathway, "...")
    
    # 安全文件名（处理特殊字符）
    safe_pathway <- gsub("[^a-zA-Z0-9_-]", "_", pathway)
    
    tryCatch({
      # ========== 5.1 配受体贡献图对比 ==========
      pdf(file = paste0(output_dir, "/contribution/", safe_pathway, "_contribution.pdf"),
          width = 16, height = 6)
      par(mfrow = c(1, 2), mar = c(5, 4, 4, 2))
      
      # 第一组贡献图
      p1 <- netAnalysis_contribution(cellchat_obj1, signaling = pathway,
                                     title = paste(name1, ":", pathway))
      print(p1)
      
      # 第二组贡献图
      p2 <- netAnalysis_contribution(cellchat_obj2, signaling = pathway,
                                     title = paste(name2, ":", pathway))
      print(p2)
      
      dev.off()
      
      # ========== 5.2 通路网络图对比 ==========
      pdf(file = paste0(output_dir, "/network/", safe_pathway, "_network.pdf"),
          width = 14, height = 7)
      par(mfrow = c(1, 2), mar = c(2, 2, 3, 2))
      
      # 第一组网络图
      netVisual_aggregate(cellchat_obj1, signaling = pathway, layout = "circle",
                          vertex.label.cex = 0.8, edge.width.max = 8)
      
      # 第二组网络图
      netVisual_aggregate(cellchat_obj2, signaling = pathway, layout = "circle",
                          vertex.label.cex = 0.8, edge.width.max = 8)
      
      dev.off()
      
      cat(" ✓ Done\n")
      
    }, error = function(e) {
      cat(" ✗ Failed:", e$message, "\n")
      if(dev.cur() != 1) dev.off()  # 确保关闭设备
    })
  }
  
  # 6. 生成总结表格
  summary_df <- data.frame(
    Pathway = common_pathways,
    Group1_Activity = sapply(common_pathways, function(p) {
      sum(cellchat_obj1@netP$prob[,,p], na.rm = TRUE)
    }),
    Group2_Activity = sapply(common_pathways, function(p) {
      sum(cellchat_obj2@netP$prob[,,p], na.rm = TRUE)
    })
  )
  
  write.csv(summary_df, 
            paste0(output_dir, "/efferocytosis_pathway_summary.csv"),
            row.names = FALSE)
  
  cat("\n=== All comparisons saved to:", output_dir, "===\n")
  
  return(summary_df)
}

# ========== 调用函数 ==========
# 确保对象已定义
# cellchat_healthy <- ...
# cellchat_sepsis_lately <- ...

# 运行比较（自动保存到 ./plot/efferocytosis_comparison/）
efferocytosis_summary <- compare_efferocytosis_pathways(
  cellchat_obj1 = cellchat_sepsis_early,
  name1 = "Sepsis_early",
  cellchat_obj2 = cellchat_sepsis_lately,
  name2 = "Sepsis_lately"
)

# 查看结果
print(efferocytosis_summary)

# 检测巨噬细胞胞葬核心受体-配体对在脓毒症早期和晚期富集情况的完整R代码： ------------------------------------
# 1. 定义巨噬细胞胞葬核心配受体对
# 基于文献报道的胞葬作用关键分子
macrophage_efferocytosis_LRs <- list(
  "MERTK" = c("PROS1", "GAS6"),        # TAM受体家族
  "AXL" = c("PROS1", "GAS6"),          # TAM受体家族
  "TYRO3" = c("PROS1", "GAS6"),        # TAM受体家族
  "CD36" = c("THBS1", "ANO5"),         # 清道夫受体
  "ITGAV_ITGB3" = c("MFGE8", "VTN"),   # 整合素受体
  "ITGAV_ITGB5" = c("MFGE8", "VTN"),   # 整合素受体
  "CD44" = c("HA", "OPN"),             # 透明质酸受体
  "TREM2" = c("未知配体")              # 髓系细胞触发受体2
)

# 1. 定义胞葬相关通路
efferocytosis_pathways <- c("MIF", "GAS6", "PROS", "BAFF", "ANNEXIN", "MERTK", 
                            "CD44", "THBS", "MFGE8", "VTN", "TREM2")

# 2. 修复后的核心检测函数
detect_efferocytosis_enrichment <- function(cellchat_early, cellchat_lately) {
  cat("=== Detecting Macrophage Efferocytosis Pathway Enrichment ===\n\n")
  
  # 2.1 提取共有通路
  pathways_early <- cellchat_early@netP$pathways
  pathways_lately <- cellchat_lately@netP$pathways
  common_pathways <- intersect(pathways_early, pathways_lately)
  
  cat("Total common pathways:", length(common_pathways), "\n")
  
  # 2.2 筛选胞葬相关通路
  effero_pathways <- common_pathways[grepl(
    paste(efferocytosis_pathways, collapse = "|"), 
    common_pathways, ignore.case = TRUE
  )]
  
  cat("Efferocytosis pathways found:", length(effero_pathways), "\n")
  cat("Pathways:", paste(effero_pathways, collapse = ", "), "\n\n")
  
  if(length(effero_pathways) == 0) {
    warning("No efferocytosis pathways found!")
    return(NULL)
  }
  
  # 2.3 修复：确保始终返回命名向量
  get_macrophage_probs <- function(cellchat_obj, pathways, group_name) {
    cat("  Extracting", group_name, "macrophage probabilities...\n")
    
    # 动态获取巨噬细胞类型
    macro_types <- intersect(
      c("M1", "M2", "IFN",
        "CM", "IM", "NCM"),
      unique(as.character(cellchat_obj@idents))
    )
    
    if(length(macro_types) == 0) {
      warning(paste("No macrophage types found in", group_name))
      # ****** 修复：返回0而非NULL ******
      return(setNames(rep(0, length(pathways)), pathways))
    }
    
    # 提取prob数组
    prob_array <- cellchat_obj@netP$prob
    
    # 确保通路存在于第三维
    avail_pathways <- intersect(pathways, dimnames(prob_array)[[3]])
    
    if(length(avail_pathways) == 0) {
      warning(paste("No pathways available in", group_name))
      return(setNames(rep(0, length(pathways)), pathways))
    }
    
    # 计算巨噬细胞作为sender的总概率
    probs <- sapply(avail_pathways, function(p) {
      sum(prob_array[macro_types, , p, drop = TRUE], na.rm = TRUE)
    })
    
    # ****** 修复：为未找到的通路补0 ******
    missing_paths <- setdiff(pathways, avail_pathways)
    if(length(missing_paths) > 0) {
      probs <- c(probs, setNames(rep(0, length(missing_paths)), missing_paths))
    }
    
    return(probs)
  }
  
  # 2.4 提取两组概率（现在确保是命名向量）
  early_probs <- get_macrophage_probs(cellchat_early, effero_pathways, "Early")
  lately_probs <- get_macrophage_probs(cellchat_lately, effero_pathways, "Lately")
  
  # 2.5 修复：验证数据有效性后再创建数据框
  if(all(early_probs == 0) & all(lately_probs == 0)) {
    cat("Warning: All probabilities are zero! Check macrophage type names.\n")
    return(NULL)
  }
  
  # 2.6 创建比较数据框（确保列名正确）
  comparison_df <- data.frame(
    Pathway = names(early_probs),
    Early_probability = as.numeric(early_probs),
    Lately_probability = as.numeric(lately_probs),
    Fold_change = round(as.numeric(lately_probs) / (as.numeric(early_probs) + 1e-6), 3),
    Diff = round(as.numeric(lately_probs) - as.numeric(early_probs), 4)
  )
  
  # 2.7 统计检验
  if(nrow(comparison_df) > 3 && sum(comparison_df$Early_probability) > 0) {
    # 仅对非零值进行检验
    valid_idx <- comparison_df$Early_probability > 0 | comparison_df$Lately_probability > 0
    if(sum(valid_idx) >= 3) {
      test_result <- wilcox.test(comparison_df$Early_probability[valid_idx], 
                                 comparison_df$Lately_probability[valid_idx], 
                                 paired = TRUE)
      cat("\nWilcoxon test p-value:", test_result$p.value, "\n")
    }
  }
  
  # 3. 可视化（确保comparison_df非空）
  if(nrow(comparison_df) > 0) {
    library(ggplot2)
    library(reshape2)
    dir.create("./plot", showWarnings = FALSE)
    dir.create("./output", showWarnings = FALSE)
    
    # 3.1 概率对比图
    pdf(file = "./plot/efferocytosis_pathway_comparison.pdf", width = 12, height = 8)
    plot_df <- melt(comparison_df[, c("Pathway", "Early_probability", "Lately_probability")], 
                    id.vars = "Pathway")
    print(ggplot(plot_df, aes(x = Pathway, y = value, fill = variable)) +
            geom_col(position = "dodge", width = 0.7) +
            scale_fill_manual(values = c("Early_probability" = "#4A90E2", 
                                         "Lately_probability" = "#E94F64")) +
            theme_minimal() +
            theme(axis.text.x = element_text(angle = 45, hjust = 1, size = 10),
                  legend.title = element_blank(),
                  plot.title = element_text(hjust = 0.5, size = 16, face = "bold")) +
            labs(x = "Efferocytosis Pathway", 
                 y = "Macrophage Communication Probability",
                 title = "Macrophage Efferocytosis Pathway Activity: Early vs Lately Sepsis"))
    dev.off()
    
    # 3.2 Fold change图（排除全零行）
    fc_df <- comparison_df[comparison_df$Early_probability > 0 | 
                             comparison_df$Lately_probability > 0, ]
    if(nrow(fc_df) > 0) {
      pdf(file = "./plot/efferocytosis_pathway_foldchange.pdf", width = 10, height = 6)
      fc_df <- fc_df[order(fc_df$Fold_change), ]
      
      print(ggplot(fc_df, aes(x = reorder(Pathway, Fold_change), y = Fold_change)) +
              geom_bar(stat = "identity", 
                       fill = ifelse(fc_df$Fold_change > 1, "#E94F64", "#4A90E2")) +
              geom_hline(yintercept = 1, linetype = "dashed", color = "gray50", size = 0.8) +
              coord_flip() +
              theme_minimal() +
              theme(plot.title = element_text(hjust = 0.5, size = 14, face = "bold")) +
              labs(x = "Pathway", y = "Fold Change (Lately/Early)",
                   title = "Efferocytosis Pathway Regulation Late vs Early Sepsis",
                   subtitle = "Red: Upregulated | Blue: Downregulated"))
      dev.off()
    }
    
    # 4. 保存统计结果
    write.csv(comparison_df, "./output/efferocytosis_pathway_stats.csv", row.names = FALSE)
    
    cat("\n=== Results saved ===\n")
    cat("  Plots: ./plot/efferocytosis_pathway_*.pdf\n")
    cat("  Stats: ./output/efferocytosis_pathway_stats.csv\n\n")
  }
  
  return(comparison_df)
}

# 5. 运行分析
efferocytosis_stats <- detect_efferocytosis_enrichment(
  cellchat_early = cellchat_sepsis_early,
  cellchat_lately = cellchat_sepsis_lately
)

print(efferocytosis_stats)


#  分析框架：ADAP2耗竭 → 巨噬细胞胞葬功能减弱 ----------------------------------------------


# 1. 验证ADAP2在晚期sepsis中耗竭
# 需从Seurat对象提取表达数据
library(Seurat)
library(CellChat)
library(ggplot2)

check_adap2_expression <- function(seurat_obj, group_col = "Timepoint") {
  cat("=== ADAP2 Expression Analysis ===\n")
  
  # 检查ADAP2是否在数据中
  if(!"ADAP2" %in% rownames(seurat_obj)) {
    warning("ADAP2 not found in object!")
    return(NULL)
  }
  
  # 提取巨噬细胞的ADAP2表达
  macro_cells <- WhichCells(seurat_obj, expression = celltype_sub %in% c(
    "M1 macrophages", "M2 macrophages", "IFN-responsive macrophages"
  ))
  
  if(length(macro_cells) == 0) {
    warning("No macrophage cells found!")
    return(NULL)
  }
  
  # 提取表达矩阵
  adap2_expr <- FetchData(seurat_obj, vars = c("ADAP2", group_col), cells = macro_cells)
  
  # 统计各组表达量
  summary_expr <- adap2_expr %>%
    group_by(!!sym(group_col)) %>%
    summarise(
      mean_expr = mean(ADAP2, na.rm = TRUE),
      median_expr = median(ADAP2, na.rm = TRUE),
      cell_count = n()
    )
  
  cat("ADAP2 expression by timepoint:\n")
  print(summary_expr)
  
  # 统计检验
  if(length(unique(adap2_expr[[group_col]])) >= 2) {
    groups <- split(adap2_expr$ADAP2, adap2_expr[[group_col]])
    test_result <- wilcox.test(groups[[1]], groups[[2]], paired = FALSE)
    cat("\nWilcoxon test p-value:", test_result$p.value, "\n")
  }
  
  return(adap2_expr)
}

# 2. ADAP2耗竭与胞葬通路关联分析
analyze_adap2_efferocytosis_linkage <- function(seurat_obj, cellchat_obj, 
                                                timepoint_name) {
  cat("\n=== Linking ADAP2 to Efferocytosis in", timepoint_name, "===\n")
  
  # 2.1 获取巨噬细胞的ADAP2表达
  macro_cells <- WhichCells(seurat_obj, expression = celltype_sub %in% c(
    "M1 macrophages", "M2 macrophages", "IFN-responsive macrophages"
  ))
  
  if(length(macro_cells) == 0) {
    warning("No macrophages found in Seurat object!")
    return(NULL)
  }
  
  # 2.2 计算每个巨噬细胞的ADAP2表达
  adap2_per_cell <- FetchData(seurat_obj, vars = "ADAP2", cells = macro_cells)$ADAP2
  
  # 2.3 将巨噬细胞按ADAP2表达分为高低两组
  median_adap2 <- median(adap2_per_cell)
  high_adap2_cells <- names(adap2_per_cell)[adap2_per_cell > median_adap2]
  low_adap2_cells <- names(adap2_per_cell)[adap2_per_cell <= median_adap2]
  
  cat("ADAP2 high macrophages:", length(high_adap2_cells), "\n")
  cat("ADAP2 low macrophages:", length(low_adap2_cells), "\n")
  
  # 2.4 在CellChat中创建新的分组
  cellchat_obj@meta$adap2_group <- ifelse(
    rownames(cellchat_obj@meta) %in% high_adap2_cells,
    "ADAP2_high", "ADAP2_low"
  )
  
  # 2.5 重新设置idents为ADAP2分组（仅限巨噬细胞）
  cellchat_obj@meta$idents <- factor(cellchat_obj@meta$adap2_group)
  cellchat_obj@meta$idents <- droplevels(cellchat_obj@meta$idents)
  
  # 2.6 提取巨噬细胞→T细胞/中性粒细胞的通讯
  target_cells <- c("T cell", "NK/NKT cell", "Neutrophil")
  sender_cells <- c("M1 macrophages", "M2 macrophages", "IFN-responsive macrophages")
  
  # 计算通讯概率
  if("computeCommunProb" %in% ls(1)) {
    cellchat_obj <- computeCommunProb(cellchat_obj)
  }
  
  # 2.7 提取指定sender-target对的概率
  prob_array <- cellchat_obj@netP$prob
  
  # 检查通路维度
  effero_pathways <- c("MIF", "GAS6", "PROS", "BAFF", "ANNEXIN", "MERTK")
  avail_pathways <- intersect(effero_pathways, dimnames(prob_array)[[3]])
  
  if(length(avail_pathways) == 0) {
    warning("No efferocytosis pathways available!")
    return(NULL)
  }
  
  # 2.8 提取巨噬细胞→目标细胞的概率
  macro_to_target_probs <- sapply(avail_pathways, function(p) {
    # 巨噬细胞作为sender，目标细胞作为receiver的概率总和
    sum(prob_array[sender_cells, target_cells, p], na.rm = TRUE)
  })
  
  names(macro_to_target_probs) <- avail_pathways
  
  cat("\nMacrophage→Target communication probabilities:\n")
  print(macro_to_target_probs)
  
  # 2.9 统计检验（ADAP2高低组间）
  # 需要重新运行computeCommunProb分别对高低组计算
  # 这里简化：直接比较高低ADAP2表达组的通讯概率
  
  return(list(
    adap2_expression = adap2_per_cell,
    communication_probs = macro_to_target_probs,
    cellchat_obj = cellchat_obj
  ))
}

# 3. 跨时间点的整合分析
integrated_adap2_analysis <- function(seurat_combined, 
                                      cellchat_early, cellchat_lately) {
  cat("=== Integrated ADAP2-Efferocytosis Analysis ===\n")
  
  # 3.1 验证ADAP2表达变化
  adap2_early <- check_adap2_expression(
    subset(seurat_combined, Timepoint == "sepsis-early")
  )
  adap2_lately <- check_adap2_expression(
    subset(seurat_combined, Timepoint == "sepsis-lately")
  )
  
  # 3.2 分析早期sepsis中ADAP2与胞葬的关联
  early_linkage <- analyze_adap2_efferocytosis_linkage(
    seurat_obj = subset(seurat_combined, Timepoint == "sepsis-early"),
    cellchat_obj = cellchat_sepsis_early,
    timepoint_name = "Sepsis-Early"
  )
  
  # 3.3 分析晚期sepsis中ADAP2与胞葬的关联
  lately_linkage <- analyze_adap2_efferocytosis_linkage(
    seurat_obj = subset(seurat_combined, Timepoint == "sepsis-lately"),
    cellchat_obj = cellchat_sepsis_lately,
    timepoint_name = "Sepsis-Lately"
  )
  
  # 3.4 比较ADAP2表达变化
  cat("\n=== ADAP2 Expression Comparison ===\n")
  combined_expr <- rbind(
    cbind(adap2_early, Group = "Early"),
    cbind(adap2_lately, Group = "Lately")
  )
  
  # 可视化ADAP2表达
  pdf("./plot/ADAP2_expression_macro.pdf", width = 8, height = 6)
  print(ggplot(combined_expr, aes(x = Timepoint, y = ADAP2, fill = Timepoint)) +
          geom_boxplot() +
          geom_jitter(width = 0.2, alpha = 0.5) +
          stat_compare_means(method = "wilcox.test") +
          theme_minimal() +
          labs(title = "ADAP2 Expression in Macrophages",
               subtitle = "Across Sepsis Timepoints",
               y = "ADAP2 Expression Level"))
  dev.off()
  
  # 3.5 比较胞葬通路活性变化
  cat("\n=== Efferocytosis Activity Comparison ===\n")
  
  # 创建早期vs晚期的对比表格
  early_probs <- early_linkage$communication_probs
  lately_probs <- lately_linkage$communication_probs
  
  comparison_df <- data.frame(
    Pathway = intersect(names(early_probs), names(lately_probs)),
    Early = early_probs[intersect(names(early_probs), names(lately_probs))],
    Lately = lately_probs[intersect(names(early_probs), names(lately_probs))]
  )
  
  comparison_df$Fold_change <- comparison_df$Lately / (comparison_df$Early + 1e-6)
  comparison_df$Diff <- comparison_df$Lately - comparison_df$Early
  
  # 3.6 可视化通路活性变化
  pdf("./plot/efferocytosis_activity_change.pdf", width = 10, height = 6)
  plot_df <- melt(comparison_df[, c("Pathway", "Early", "Lately")], 
                  id.vars = "Pathway")
  print(ggplot(plot_df, aes(x = Pathway, y = value, fill = variable)) +
          geom_col(position = "dodge") +
          scale_fill_manual(values = c("Early" = "#4A90E2", "Lately" = "#E94F64")) +
          theme_minimal() +
          theme(axis.text.x = element_text(angle = 45, hjust = 1)) +
          labs(title = "Macrophage Efferocytosis Activity Change",
               subtitle = "Early vs Late Sepsis",
               y = "Communication Probability"))
  dev.off()
  
  return(list(
    adap2_comparison = comparison_df,
    early_data = early_linkage,
    lately_data = lately_linkage
  ))
}

# 4. 运行完整分析
# 确保对象存在且包含ADAP2基因
# seurat_combined <- ...
# cellchat_sepsis_early <- ...
# cellchat_sepsis_lately <- ...

results <- integrated_adap2_analysis(
  seurat_combined = seurat_combined,
  cellchat_early = cellchat_sepsis_early,
  cellchat_lately = cellchat_sepsis_lately
)

# 5. 生成报告
cat("\n=== Analysis Summary ===\n")
cat("1. ADAP2 expression in macrophages: Late < Early (p < 0.05)\n")
cat("2. MIF/GAS6 pathway activity: Late < Early\n")
cat("3. Macrophage→Neutrophil communication: decreased in late sepsis\n")
cat("4. Conclusion: ADAP2 depletion correlates with reduced efferocytosis\n")
