# Supplementary material for: Incorporating WGCNA and Machine Learning to Identify ADAP2 as a Critical Efferocytosis-Related Gene in Sepsis
Source: Pathogens. 2026 Jun 1;15(6):596. doi: 10.3390/pathogens15060596 (PMC13304750; doi:10.3390/pathogens15060596)
Supplement: Supplementary file 1 [file pathogens-15-00596-s001.zip › R_script/Code_S6_Pseudotime_Trajectory_Slingshot.R]

# ==============================================================================
# 单核-巨噬细胞分化轨迹 (Monocyte-to-Macrophage Trajectory)
# ==============================================================================
# 安装并加载必要包 (如未安装请先 BiocManager::install("slingshot"))
pacman::p_load(Seurat, slingshot, SingleCellExperiment, ggplot2, dplyr, ggpubr, viridis)

cat("Step 1: Loading the comprehensive Monocyte/Macrophage object...\n")
# 读取包含单核细胞和巨噬细胞的完整对象
mono_macro <- readRDS("./output/mono_macro.rds")

# 【关键修复】：确保 Seurat V5 的 RNA 层被合并，否则后续提取表达量会报错
mono_macro[["RNA"]] <- JoinLayers(mono_macro[["RNA"]])
DefaultAssay(mono_macro) <- "RNA"
# 仅保留经典单核、M1 巨噬细胞和 IFN-responsive 巨噬细胞
# 彻底排除 M2 和中间型单核细胞的拓扑干扰
pro_inflammatory_lineage <- subset(
  mono_macro, 
  celltype %in% c("Classical monocytes", "M1 macrophages", "IFN-responsive macrophages")
)

# 修复 Seurat V5 散落的层，确保后续可以正常提取矩阵
pro_inflammatory_lineage[["RNA"]] <- JoinLayers(pro_inflammatory_lineage[["RNA"]])
DefaultAssay(pro_inflammatory_lineage) <- "RNA"
# ==============================================================================
# 基于 Slingshot 的鲁棒拟时序分析与 ADAP2 动态展示
# 优势：无视蜘蛛网分支，基于聚类中心构建极简主干轨迹
# ==============================================================================
# ==============================================================================
# 终极方案：临床分期独立拟时序构建与轨迹对齐 (Trajectory Alignment)
# 逻辑：拆分三组 -> 分别跑 Slingshot -> 伪时间归一化 -> 叠加对比 ADAP2 动态
# ==============================================================================

cat("Step 1: Splitting data by clinical timepoints...\n")

# 假设基础对象依然是促炎分化轴 pro_inflammatory_lineage
timepoints <- c("healthy", "sepsis-early", "sepsis-lately")
results_list <- list()
traj_plot_list <- list()

for (tp in timepoints) {
  cat(sprintf("\n--- Processing %s ---\n", tp))
  
  # 1. 提取单独的临床分期细胞
  sub_obj <- subset(pro_inflammatory_lineage, Timepoint == tp)
  
  # 剔除该分期中可能完全不存在的冗余细胞类型 factor
  sub_obj$celltype <- droplevels(factor(sub_obj$celltype))
  
  # 检查是否包含起点细胞
  if (!"Classical monocytes" %in% levels(sub_obj$celltype)) {
    cat(sprintf("Warning: No 'Classical monocytes' found in %s, skipping...\n", tp))
    next
  }
  
  # 2. 转换为 SCE 对象并手动植入全局 UMAP 坐标（保持视觉可比性）
  sce_sub <- as.SingleCellExperiment(sub_obj)
  reducedDim(sce_sub, "UMAP") <- Embeddings(sub_obj, reduction = "umap")
  
  # 3. 独立运行 Slingshot
  # 即使只有两个 cluster，只要能形成分化方向即可
  if (length(levels(sub_obj$celltype)) > 1) {
    sce_sub <- slingshot(
      sce_sub, 
      clusterLabels = 'celltype', 
      reducedDim = 'UMAP', 
      start.clus = 'Classical monocytes'
    )
    
    # 提取第一条主干轨迹的拟时序
    pt <- sce_sub$slingPseudotime_1
    
    # 【核心操作】：拟时序归一化 (Min-Max Scaling)
    # 因为三组的绝对曲线长度不同，我们将它们压缩到 0(起点) 到 1(终点) 的标准进程中
    pt_norm <- (pt - min(pt, na.rm = TRUE)) / (max(pt, na.rm = TRUE) - min(pt, na.rm = TRUE))
    
    # 提取绘图数据
    df <- data.frame(
      Barcode = colnames(sub_obj),
      Pseudotime_Raw = pt,
      Pseudotime_Norm = pt_norm,
      Timepoint = tp,
      ADAP2 = as.numeric(FetchData(sub_obj, vars = "ADAP2", layer = "data")$ADAP2),
      UMAP_1 = Embeddings(sub_obj, reduction = "umap")[, 1],
      UMAP_2 = Embeddings(sub_obj, reduction = "umap")[, 2]
    ) %>% filter(!is.na(Pseudotime_Norm))
    
    results_list[[tp]] <- df
    
    # 单独画出每组的专属轨迹图以备检查
    p_sub <- ggplot(df, aes(x = UMAP_1, y = UMAP_2, color = Pseudotime_Norm)) +
      geom_point(alpha = 0.6, size = 0.8) +
      scale_color_viridis_c(option = "C") +
      theme_classic() + labs(title = tp) + theme(legend.position = "none")
    traj_plot_list[[tp]] <- p_sub
    
    cat(sprintf("Successfully calculated normalized trajectory for %s.\n", tp))
  } else {
    cat(sprintf("Not enough clusters to form a trajectory in %s.\n", tp))
  }
}

# ==============================================================================
# Step 2: 轨迹对齐与 ADAP2 丰度超级对比图
# ==============================================================================
cat("\nStep 2: Generating aligned comparison plots...\n")

# 合并三组的归一化数据
df_combined <- bind_rows(results_list) %>%
  mutate(Timepoint = factor(Timepoint, levels = c("healthy", "sepsis-early", "sepsis-lately")))

time_colors <- c("healthy" = "#0a95a6", "sepsis-early" = "#E69F00", "sepsis-lately" = "#990000")

# --- 图 A：三组独立轨迹的 UMAP 并排展示 ---
# 证明算法在每个临床分期内部都正确找出了分化方向
p_split_traj <- cowplot::plot_grid(plotlist = traj_plot_list, ncol = 3)
p_split_traj
ggsave("./plot/2026.05/Aligned_Trajectories_UMAP.pdf", plot = p_split_traj, width = 12, height = 4)

# --- 图 B：杀手锏！在统一的相对生命周期中对比 ADAP2 ---
# ==============================================================================
# 终极修复：拟时序分箱统计法 (克服单细胞零膨胀效应)
# ==============================================================================
cat("Applying pseudotime binning strategy to overcome zero-inflation...\n")

# 1. 对拟时序进行 10 等分 (每 10% 作为一个发育阶段)
df_binned <- df_combined %>%
  mutate(
    # 切分为 10 个阶段，labels 设置为中点数值 (5%, 15%, 25%...)
    Pseudotime_Bin = cut(Pseudotime_Norm, breaks = seq(0, 1, by = 0.1), 
                         include.lowest = TRUE, labels = seq(5, 95, by = 10))
  ) %>%
  mutate(Pseudotime_Bin = as.numeric(as.character(Pseudotime_Bin))) %>%
  # 按临床分期和拟时序阶段进行分组统计
  group_by(Timepoint, Pseudotime_Bin) %>%
  summarise(
    # 核心指标 1：该阶段细胞的平均表达量
    Mean_ADAP2 = mean(ADAP2, na.rm = TRUE),
    # 核心指标 2：该阶段表达 ADAP2 的细胞百分比 (阳性率，抗零膨胀最强)
    Pct_Expressed = sum(ADAP2 > 0) / n() * 100,
    # 记录该 Bin 的细胞数，用于过滤噪音
    Cell_Count = n(),
    .groups = "drop"
  ) %>%
  # 剔除细胞数过少（<10个）的区间，防止产生极端的假阳性波动
  filter(Cell_Count >= 10)

time_colors <- c("healthy" = "#0a95a6", "sepsis-early" = "#E69F00", "sepsis-lately" = "#990000")

# ==============================================================================
# 可视化：ADAP2 动态变化折线图
# ==============================================================================

# --- 图 1：ADAP2 阳性细胞比例 (Percent Expressed) 动态演变 ---
# 优势：最直观反映“多少细胞开启了这个基因”
p_pct <- ggplot(df_binned, aes(x = Pseudotime_Bin, y = Pct_Expressed, color = Timepoint, group = Timepoint)) +
  geom_line(linewidth = 1.5, alpha = 0.8) +
  geom_point(size = 3.5, aes(fill = Timepoint), shape = 21, color = "white", stroke = 1) +
  scale_color_manual(values = time_colors) +
  scale_fill_manual(values = time_colors) +
  theme_classic(base_size = 14) +
  labs(
    x = "Normalized Differentiation Progression (%)",
    y = "Percentage of Cells Expressing ADAP2 (%)",
    title = "Proportion of ADAP2+ Cells along Trajectory"
  ) +
  scale_x_continuous(breaks = seq(0, 100, by = 20), labels = function(x) paste0(x, "%")) +
  theme(legend.position = "bottom", legend.title = element_blank())
p_pct
ggsave("./plot/2026.05/Aligned_ADAP2_Percent_Trend.pdf", plot = p_pct, width = 7, height = 5)

cat("Binned trajectory plots generated successfully!\n")
