# Supplementary material for: Incorporating WGCNA and Machine Learning to Identify ADAP2 as a Critical Efferocytosis-Related Gene in Sepsis
Source: Pathogens. 2026 Jun 1;15(6):596. doi: 10.3390/pathogens15060596 (PMC13304750; doi:10.3390/pathogens15060596)
Supplement: Supplementary file 1 [file pathogens-15-00596-s001.zip › R_script/Code_S7_Virtual_Knockout_scTenifold.R]

# ==============================================================================
# 虚拟细胞敲除与下游功能评估：scTenifoldKnk (ADAP2)
# 分析环境：R 4.3.1, 40 Cores
# ==============================================================================
rm(list=ls())
# 1. 初始化与环境配置
set.seed(2026) # 确保网络构建与流形对齐步骤的可重复性

pacman::p_load(
  Seurat, scTenifoldKnk, Matrix, tidyverse, 
  clusterProfiler, org.Hs.eg.db, ggplot2, ggpubr
)

# 2. 数据读取与细胞亚群提取
mono_macro <- readRDS("./output/mono_macro.rds")

# 严格提取巨噬细胞，排除单核细胞亚群
# 根据已有注释，保留 M1, M2, IFN-responsive macrophages
macro_obj <- subset(
  mono_macro, 
  celltype %in% c("M1 macrophages", "M2 macrophages", "IFN-responsive macrophages")
)
rm(mono_macro)
# 提取原始 Count 矩阵（scTenifoldKnk 依赖原始计数构建基因共表达网络）
counts_matrix <- GetAssayData(macro_obj, assay = "RNA", layer = "counts")

# 质控：过滤在极少细胞中表达的基因以降低计算维度与噪声
keep_genes <- rowSums(counts_matrix > 0) >= (ncol(counts_matrix) * 0.05)
counts_matrix <- counts_matrix[keep_genes, ]

# 验证靶基因是否通过过滤
if(!"ADAP2" %in% rownames(counts_matrix)){
  stop("ADAP2 未在过滤后的表达矩阵中检测到，请调整过滤阈值。")
}

# 3. 运行 scTenifoldKnk 虚拟敲除
cat("Re-running scTenifoldKnk with High-Resolution parameters...\n")
# 加载并行计算包
library(BiocParallel)

# 注册多核后端，建议留出几个核心给系统，这里设置 35 核
register(MulticoreParam(workers = 30, progressbar = TRUE))

# 设置 OpenMP 的环境变量，防止与 OpenBLAS 冲突并优化线程
Sys.setenv(OMP_NUM_THREADS = 30)

cat("Parallel backend registered with 35 cores.\n")

# 随后再运行您的 knk_res_highres <- scTenifoldKnk(...)
# 开启高分辨率张量分解与流形对齐
knk_res_highres <- scTenifoldKnk(
  countMatrix = counts_matrix,
  gKO = "ADAP2",
  nc_nComp = 15,    # 提升 PCA 维度：捕捉更多局部方差（默认 3）
  td_K = 10,        # 提升张量分解的秩：保留更多网络拓扑细节（默认 3）
  ma_nDim = 10      # 提升流形对齐维度：在更高维空间计算距离避免信号折叠（默认 2）
)

# 提取新的差异分析结果
knk_diff <- knk_res_highres$diffRegulation

# 验证破局是否成功（查看新的距离范围）
new_dist_range <- range(knk_diff$distance)
cat("高分辨率模式下新的 Distance 范围:", new_dist_range, "\n")

# 根据 padj < 0.05 定义扰动显著性
knk_diff <- knk_diff %>%
  mutate(
    Significance = case_when(
      p.adj < 0.05 ~ "Significant", 
      TRUE ~ "Not Significant"
    )
  )

# 4. 胞葬作用 (Efferocytosis) 功能评估
# 读入前期使用的胞葬相关基因集
efferocytosis_genes <- read.csv("/home/scrna/xiechaozheng/data/efferocytosis.csv", header = FALSE)$V1
effero_in_knk <- intersect(efferocytosis_genes, knk_diff$gene)

# 为后续统计和可视化标记胞葬基因
knk_diff <- knk_diff %>%
  mutate(
    Is_Efferocytosis = ifelse(gene %in% effero_in_knk, "Efferocytosis", "Background"),
    Label = ifelse(p.adj < 0.05 & Is_Efferocytosis == "Efferocytosis", gene, NA)
  )

# 5. 统计检验：胞葬基因网络扰动评估
# 使用非参数 Wilcoxon 检验比较胞葬基因集与背景基因集的扰动距离 (Distance)
wilcox_res <- wilcox.test(
  knk_diff$distance[knk_diff$Is_Efferocytosis == "Efferocytosis"],
  knk_diff$distance[knk_diff$Is_Efferocytosis == "Background"],
  exact = FALSE
)

cat("Wilcoxon Rank Sum Test (Efferocytosis vs Background Distance):\n")
cat("P-value =", signif(wilcox_res$p.value, 4), "\n")

# 6. 数据可视化：网络扰动火山图
p_volcano <- ggplot(knk_diff, aes(x = distance, y = -log10(p.adj))) +
  geom_point(
    aes(color = Significance, size = Is_Efferocytosis, alpha = Significance)
  ) +
  # 遵循指定色彩映射
  scale_color_manual(
    values = c("Significant" = "#990000", "Not Significant" = "#0a95a6")
  ) +
  scale_size_manual(
    values = c("Efferocytosis" = 2.5, "Background" = 0.8)
  ) +
  scale_alpha_manual(
    values = c("Significant" = 0.9, "Not Significant" = 0.3)
  ) +
  geom_vline(xintercept = 0, linetype = "dashed", color = "black", linewidth = 0.5) +
  geom_hline(yintercept = -log10(0.05), linetype = "dashed", color = "black", linewidth = 0.5) +
  ggrepel::geom_text_repel(
    aes(label = Label),
    size = 4, fontface = "italic", color = "black",
    box.padding = 0.5, max.overlaps = 50, segment.color = "grey50"
  ) +
  theme_classic(base_size = 14) +
  labs(
    x = "Perturbation Distance (scTenifoldKnk)",
    y = "-log10(FDR)",
    title = "ADAP2 Virtual Knockout Perturbation in Macrophages"
  ) +
  theme(
    legend.position = "right",
    axis.text = element_text(color = "black"),
    axis.line = element_line(linewidth = 0.8, color = "black"),
    axis.ticks = element_line(linewidth = 0.8, color = "black")
  )
print(p_volcano)
ggsave("./plot/ADAP2_Virtual_Knockout_Volcano.pdf", plot = p_volcano, width = 8, height = 6)


# 8. 结果输出与本地化保存
write.csv(knk_diff, "./output/ADAP2_scTenifoldKnk_Result.csv", row.names = FALSE)
saveRDS(knk_res_highres, "./output/ADAP2_scTenifoldKnk_Object.rds")
knk_res_highres <- readRDS("./output/ADAP2_scTenifoldKnk_Object.rds")
# ==============================================================================
# scTenifoldKnk 下游分析：Top 10 基因可视化与 KEGG 富集
# ==============================================================================

pacman::p_load(ggplot2, dplyr, ggrepel)

cat("Re-calculating global perturbation ranks using strict Manifold Distance...\n")

# 1. 整理全局排序数据（直接使用真实的 distance 指标）
rank_data <- knk_diff %>%
  filter(gene != "ADAP2") %>%
  # 按照距离降序排列（扰动最剧烈的基因在最左侧）
  arrange(desc(distance)) %>%
  mutate(Rank = row_number())

# 2. 定义高亮特征集
# 提取扰动距离最大的 Top 10 基因
top_perturbed_genes <- head(rank_data$gene, 10)

# 提取统计显著的胞葬基因 (此处以您的 SGK1 为例，或者其他 p.adj < 0.05 的)
sig_effero_genes <- rank_data %>%
  filter(Is_Efferocytosis == "Efferocytosis" & p.adj < 0.05) %>%
  pull(gene)

# 3. 添加绘图标签
rank_data <- rank_data %>%
  mutate(
    Highlight_Group = case_when(
      gene %in% sig_effero_genes ~ "Sig Efferocytosis",
      gene %in% top_perturbed_genes ~ "Top 10 Perturbed",
      TRUE ~ "Background"
    ),
    Label = ifelse(Highlight_Group != "Background", gene, NA)
  ) %>%
  # 因子重排，确保散点图层的高亮基因覆盖在背景之上
  mutate(Highlight_Group = factor(Highlight_Group, levels = c("Background", "Top 10 Perturbed", "Sig Efferocytosis")))

# 4. 绘制修正后的流线图 (Distance vs Rank)
p_rank_curve_corrected <- ggplot(rank_data, aes(x = Rank, y = distance)) +
  # 散点图层
  geom_point(aes(color = Highlight_Group, size = Highlight_Group, alpha = Highlight_Group)) +
  
  # 颜色规范：#990000 用于最高级别扰动，#E69F00（金黄）用于胞葬基因
  scale_color_manual(values = c(
    "Background" = "grey85",
    "Top 10 Perturbed" = "#990000",
    "Sig Efferocytosis" = "#E69F00"
  )) +
  scale_size_manual(values = c(
    "Background" = 0.8,
    "Top 10 Perturbed" = 3,
    "Sig Efferocytosis" = 3.5
  )) +
  scale_alpha_manual(values = c(
    "Background" = 0.3,
    "Top 10 Perturbed" = 1,
    "Sig Efferocytosis" = 1
  )) +
  
  # 添加文本标签
  geom_text_repel(
    aes(label = Label, color = Highlight_Group),
    size = 4, 
    fontface = "italic",
    box.padding = 0.6,
    point.padding = 0.3,
    max.overlaps = 50,
    segment.color = "grey50",
    segment.size = 0.5,
    show.legend = FALSE,
    nudge_y = 0.05 # 稍微向上推移标签，防止与密集的左侧数据点重叠
  ) +
  
  theme_classic(base_size = 14) +
  labs(
    x = "Gene Rank (ordered by Distance)",
    y = "Manifold Alignment Distance",
    title = "Global Network Perturbation Profile after ADAP2 Virtual KO",
    color = "Gene Category"
  ) +
  theme(
    axis.text = element_text(color = "black"),
    axis.line = element_line(linewidth = 0.8, color = "black"),
    axis.ticks = element_line(linewidth = 0.8, color = "black"),
    # 图例位置放在右上角空白处 (L型曲线右上角通常为空白)
    legend.position = c(0.8, 0.8), 
    legend.background = element_rect(fill = "transparent", color = "black", linewidth = 0.3),
    plot.title = element_text(hjust = 0.5, face = "bold")
  ) +
  guides(size = "none", alpha = "none", color = guide_legend(override.aes = list(size = 4, alpha = 1)))
p_rank_curve_corrected
# 5. 输出
ggsave("./plot/ADAP2_VK_Global_Rank_Distance_Corrected.pdf", plot = p_rank_curve_corrected, width = 9, height = 7)
# ------------------------------------------------------------------------------


# 提取野生型张量网络矩阵
wt_matrix <- as.matrix(knk_res$tensorNetworks$WT)

# 查看 ADAP2 的连接数 (Degree)
adap2_edges <- sum(wt_matrix["ADAP2", ] > 0)
cat("ADAP2 在野生型网络中的连接数为:", adap2_edges, "\n")

# 查看全网基因连接数的中位数作为对比
cat("全网基因平均连接数为:", median(rowSums(wt_matrix > 0)), "\n")
# 计算 ADAP2 在当前巨噬细胞亚群中的表达阳性率
adap2_counts <- GetAssayData(macro_obj, assay = "RNA", layer = "counts")["ADAP2", ]
pct_expressed <- sum(adap2_counts > 0) / ncol(macro_obj) * 100

cat("ADAP2 在该巨噬细胞亚群中的表达阳性率为:", round(pct_expressed, 2), "%\n")
# 2. KEGG 通路富集分析
# ------------------------------------------------------------------------------
cat("Performing KEGG Enrichment Analysis...\n")

# 提取显著扰动的基因 (padj < 0.05)
sig_genes <- knk_diff %>% filter(p.adj < 0.05) %>% pull(gene)

# KEGG 分析需要 ENTREZID，进行 ID 转换
gene_entrez <- bitr(sig_genes, fromType = "SYMBOL", toType = "ENTREZID", OrgDb = org.Hs.eg.db)

# 运行 KEGG 富集
kegg_res <- enrichKEGG(
  gene          = gene_entrez$ENTREZID,
  organism      = 'hsa',
  pvalueCutoff  = 0.05,
  qvalueCutoff  = 0.05
)

if (!is.null(kegg_res) && nrow(kegg_res) > 0) {
  # 将 ENTREZID 转换回 SYMBOL 以便在图上直观显示
  kegg_res <- setReadable(kegg_res, OrgDb = org.Hs.eg.db, keyType="ENTREZID")
  
  p_kegg <- dotplot(kegg_res, showCategory = 15) +
    scale_color_gradient(low = "#990000", high = "#0a95a6") +
    theme_classic(base_size = 14) +
    theme(
      axis.text = element_text(color = "black"),
      axis.line = element_line(linewidth = 0.8, color = "black")
    ) +
    labs(title = "KEGG Enrichment of Perturbed Genes")
  print(p_kegg)
  # ggsave("./plot/ADAP2_VK_KEGG_Enrichment.pdf", plot = p_kegg, width = 8, height = 7)
  # write.csv(as.data.frame(kegg_res), "./output/ADAP2_VK_KEGG_Results.csv", row.names = FALSE)
  # cat("KEGG enrichment complete. Results saved.\n")
} else {
  cat("No significantly enriched KEGG pathways found at the current threshold.\n")
}


# ==============================================================================
# 替代方案：基于自然表达状态的 ADAP2 High vs Low 差异及胞葬功能评估
# 分析环境：Seurat V4/V5, 速度极快
# ==============================================================================
pacman::p_load(Seurat, ggplot2, dplyr, ggpubr)
# 1. 精准合并：直接指定合并 RNA Assay 中的分散层 (避开 SCT)
macro_obj[["RNA"]] <- JoinLayers(macro_obj[["RNA"]])

# 2. 将默认分析域切换为 RNA (对真实表达量进行差异分析的标准规范)
DefaultAssay(macro_obj) <- "RNA"

# 3. 提取 ADAP2 的真实表达量 (此时 layer="data" 已经是一个完整的矩阵了)
adap2_expr <- FetchData(macro_obj, vars = "ADAP2", layer = "data")$ADAP2

# 4. 重新定义 ADAP2 阳性（High）与阴性（Low）细胞群
macro_obj$ADAP2_Status <- case_when(
  adap2_expr > 0 ~ "ADAP2_High",
  TRUE ~ "ADAP2_Low"
)

# 检查分组是否成功建立
cat("\nADAP2 Group Distribution:\n")
print(table(macro_obj$ADAP2_Status))

macro_obj$ADAP2_Status <- case_when(
  adap2_expr > 0 ~ "ADAP2_High",
  TRUE ~ "ADAP2_Low"
)

# 检查分组细胞数
print(table(macro_obj$ADAP2_Status))

# 2. 差异表达分析 (Wilcoxon 秩和检验)
Idents(macro_obj) <- "ADAP2_Status"

# 寻找 ADAP2 High 相较于 Low 的差异基因
adap2_degs <- FindMarkers(
  macro_obj,
  ident.1 = "ADAP2_High",
  ident.2 = "ADAP2_Low",
  assay = "RNA",
  logfc.threshold = 0.1, # 使用较宽松阈值以捕获通路级别的微小共变
  min.pct = 0.1,
  only.pos = FALSE
)

# 整理数据并标记显著性
adap2_degs$gene <- rownames(adap2_degs)
adap2_degs <- adap2_degs %>%
  mutate(
    Significance = case_when(
      p_val_adj < 0.05 & avg_log2FC > 0.25 ~ "Up in ADAP2_High",
      p_val_adj < 0.05 & avg_log2FC < -0.25 ~ "Down in ADAP2_High",
      TRUE ~ "Not Sig"
    )
  )

# 3. 胞葬功能重叠评估
efferocytosis_genes <- read.csv("/home/scrna/xiechaozheng/data/efferocytosis.csv", header = FALSE)$V1

# 查看哪些胞葬基因在 ADAP2_High 细胞中发生了显著改变
sig_effero <- adap2_degs %>% 
  filter(gene %in% efferocytosis_genes, Significance != "Not Sig") %>%
  arrange(desc(avg_log2FC))

cat("\nSignificant Efferocytosis Genes between ADAP2 High vs Low:\n")
print(sig_effero[, c("gene", "avg_log2FC", "p_val_adj", "Significance")])

# 为画图标记这些基因
adap2_degs$Label <- ifelse(adap2_degs$gene %in% sig_effero$gene, adap2_degs$gene, NA)

# 4. 绘制严谨的火山图展示下游共变基因
p_volcano_de <- ggplot(adap2_degs, aes(x = avg_log2FC, y = -log10(p_val_adj))) +
  geom_point(aes(color = Significance), alpha = 0.6, size = 1.5) +
  scale_color_manual(values = c("Up in ADAP2_High" = "#990000", "Down in ADAP2_High" = "#0a95a6", "Not Sig" = "grey80")) +
  geom_vline(xintercept = c(-0.25, 0.25), linetype = "dashed", color = "black") +
  geom_hline(yintercept = -log10(0.05), linetype = "dashed", color = "black") +
  # 突出显示胞葬相关基因
  geom_point(data = filter(adap2_degs, !is.na(Label)), color = "#E69F00", size = 3) +
  ggrepel::geom_text_repel(
    aes(label = Label),
    size = 4, fontface = "bold.italic", color = "black",
    box.padding = 0.5, point.padding = 0.3, max.overlaps = 50
  ) +
  theme_classic(base_size = 14) +
  labs(
    x = "Log2 Fold Change (ADAP2_High vs ADAP2_Low)",
    y = "-Log10(Adjusted P-value)",
    title = "Differentially Expressed Genes in ADAP2+ Macrophages",
    subtitle = "Gold points highlight significant efferocytosis genes"
  ) +
  theme(legend.position = "bottom")
print(p_volcano_de)
ggsave("./plot/ADAP2_High_vs_Low_Volcano.pdf", plot = p_volcano_de, width = 8, height = 7)

# 输出结果表
write.csv(adap2_degs, "./output/ADAP2_High_vs_Low_DEGs.csv", row.names = FALSE)
