# Supplementary material for: Incorporating WGCNA and Machine Learning to Identify ADAP2 as a Critical Efferocytosis-Related Gene in Sepsis
Source: Pathogens. 2026 Jun 1;15(6):596. doi: 10.3390/pathogens15060596 (PMC13304750; doi:10.3390/pathogens15060596)
Supplement: Supplementary file 1 [file pathogens-15-00596-s001.zip › R_script/Code_S9_qPCR_Murine_CLP.R]

# ==============================================================================
# qPCR 批量分析通用函数 (加入【板内独立归一化】消除批次效应)
# ==============================================================================

library(tidyverse)
library(ggpubr)
library(rstatix)
library(janitor) 
library(readxl)

# --- 1. 全局配置 ---
# 针对小鼠脓毒症模型 (Sham, CLPearly, CLPlate) 的经典配色
time_colors <- c("Sham" = "#0a95a6", 
                 "CLPearly" = "#E69F00", 
                 "CLPlate" = "#990000")

# --- 2. 核心分析函数定义 ---
process_qpcr_gene <- function(gene_name, file_pattern, ref_gene = "Actin", control_grp = "Sham") {
  
  cat(paste0("\n==========================================\n"))
  cat(paste0(">>> 正在处理基因: ", gene_name, " (启动抗批次效应模式) <<<\n"))
  
  # 1. 抓取合法的 .xlsx 文件
  all_xlsx <- list.files(pattern = "^[^~].*\\.xlsx$", ignore.case = TRUE)
  file_list <- all_xlsx[str_detect(all_xlsx, regex(file_pattern, ignore_case = TRUE))]
  
  if(length(file_list) == 0) {
    cat(paste("⚠️ 警告: 未找到匹配的文件:", file_pattern, "\n"))
    return(NULL)
  }
  
  # 2. 读取并合并数据
  df_raw <- purrr::map_dfr(file_list, function(file) {
    read_excel(file, skip = 19) %>%
      clean_names() %>%                    
      mutate(source_file = basename(file)) 
  })
  
  # 3. 数据清洗与分组提取
  df_clean <- df_raw %>%
    select(sample, target, contains("cq"), source_file) %>%
    rename(ct = matches("cq$|c_t$")) %>%
    mutate(
      ct = ifelse(str_detect(ct, "Undetermined"), NA, ct),
      ct = as.numeric(ct),
      target_clean = ifelse(str_detect(toupper(target), paste0("^", toupper(gene_name))), gene_name, target),
      Group = str_replace_all(sample, "[0-9_\\-]", ""),
      unique_sample_id = paste(source_file, sample, sep = "::")
    ) %>%
    drop_na(ct)
  
  df_clean$Group <- factor(df_clean$Group, levels = c("Sham", "CLPearly", "CLPlate"))
  
  # ---------------------------------------------------------
  # 4. 计算 ddCt 🌟🌟🌟 (核心升级：板内独立校正) 🌟🌟🌟
  # ---------------------------------------------------------
  df_target <- df_clean %>% filter(target_clean == gene_name) %>% rename(ct_target = ct)
  df_ref <- df_clean %>% filter(str_detect(toupper(target), toupper(ref_gene))) %>% rename(ct_ref = ct)
  
  # 保留 source_file 信息以便按板进行校准
  df_target_mean <- df_target %>% 
    group_by(source_file, unique_sample_id, Group) %>% 
    summarize(ct_target = mean(ct_target, na.rm=TRUE), .groups="drop")
  
  df_ref_mean <- df_ref %>% 
    group_by(source_file, unique_sample_id, Group) %>% 
    summarize(ct_ref = mean(ct_ref, na.rm=TRUE), .groups="drop")
  
  df_calc <- inner_join(df_target_mean, df_ref_mean, by = c("source_file", "unique_sample_id", "Group")) %>%
    mutate(dCt = ct_target - ct_ref)
  
  # 【抗批次效应核心】：计算【每个独立批次 (source_file) 内部】对照组的 dCt 均值
  batch_control_means <- df_calc %>%
    filter(Group == control_grp) %>%
    group_by(source_file) %>%
    summarize(mean_batch_control_dCt = mean(dCt, na.rm = TRUE), .groups = "drop")
  
  # 将对应的批次基准合并回主数据，并计算 ddCt
  df_calc <- df_calc %>%
    left_join(batch_control_means, by = "source_file") %>%
    mutate(
      # 各回各家：每个样本只减去自己那块板子上的 Sham 基准
      ddCt = dCt - mean_batch_control_dCt,
      relative_expression = 2^(-ddCt)
    )
  
  # ---------------------------------------------------------
  # 5. 统计检验与出图 (后续逻辑与之前一致)
  # ---------------------------------------------------------
  norm_res <- df_calc %>% group_by(Group) %>% shapiro_test(relative_expression)
  is_normal <- all(norm_res$p >= 0.05)
  
  if (is_normal) {
    pwc <- df_calc %>% tukey_hsd(relative_expression ~ Group) %>% add_significance("p.adj")
    test_label <- "ANOVA / Tukey's HSD"
  } else {
    pwc <- df_calc %>% dunn_test(relative_expression ~ Group, p.adjust.method = "BH") %>% add_significance("p.adj")
    test_label <- "Kruskal-Wallis / Dunn's test"
  }
  
  pwc_filtered <- pwc %>%
    filter((group1 == "Sham" & group2 == "CLPearly") | (group1 == "CLPearly" & group2 == "CLPlate")) %>%
    mutate(p_adj_format = signif(p.adj, digits = 2)) %>%
    add_xy_position(x = "Group", fun = "max", step.increase = 0.15)
  
  p <- ggplot(df_calc, aes(x = Group, y = relative_expression)) +
    geom_boxplot(aes(fill = Group), width = 0.5, outlier.shape = NA, alpha = 0.7, color = "black", linewidth = 0.6) +
    geom_jitter(aes(fill = Group), width = 0.15, size = 2.5, shape = 21, color = "black", alpha = 0.9) +
    scale_fill_manual(values = time_colors) +
    stat_pvalue_manual(pwc_filtered, label = "p = {p_adj_format}", tip.length = 0.02, size = 4.5) +
    theme_classic(base_size = 14) +
    labs(title = paste(gene_name, "mRNA Expression"), subtitle = test_label, 
         y = "Relative Expression (Fold Change)", x = "") +
    theme(legend.position = "none",
          axis.text.x = element_text(angle = 45, hjust = 1, face = "bold", color = "black"),
          plot.title = element_text(hjust = 0.5, face = "bold", size = 16))
  
  ggsave(paste0("Result_", gene_name, "_qPCR_BatchCorrected.pdf"), plot = p, width = 4, height = 6)
  write.csv(df_calc, paste0("Data_", gene_name, "_BatchCorrected.csv"), row.names = FALSE)
  
  cat(paste0("✅ 分析完成！已应用板内独立校准消除批次效应。\n"))
  return(p)
}

# --- 3. 执行批量分析 ---
# （注意：我把对照组名字默认换成了 "Sham"，如果您处理其他数据，记得修改 control_grp）
p_adap2 <- process_qpcr_gene("ADAP2", "ADAP2|admin", control_grp = "Sham")
p_axl   <- process_qpcr_gene("AXL",   "AXL|admin", control_grp = "Sham")
p_mertk <- process_qpcr_gene("MERTK", "MERTK|admin", control_grp = "Sham")
